# Supplementary material for: Hierarchically self-assembled homochiral helical microtoroids
Source: Nat Nanotechnol. 2022 Nov 3;17(12):1294–302. doi: 10.1038/s41565-022-01234-w (PMC9747612; doi:10.1038/s41565-022-01234-w)
Supplement: Source Data Fig. 1 — Statistical source data. [file 41565_2022_1234_MOESM5_ESM.xls]

## Sheet: Fig 1j
Statistical analysis
width (μm)	diameter (μm)
1.51	3.29
1.17	3.35
1.58	3.36
1.46	3.35
1.76	3.76
1.69	3.63
1.35	3.43
1.24	3.1
1.56	3.17
1.27	3.26
1.29	2.79
1.1	3.07
1.25	3.17
1.72	2.89
1.53	3.35
1.51	3.12
1.46	3.1
1.44	3.42
1.45	3.28
1.53	3.42
1.65	3.42
1.19	3.22
1.13	2.81
1.25	3.08
1.14	3.15
1.31	3.17
1.46	3.06
1.41	3.34
1.25	3.11
1.6	3.24
1.25	3.5
1.78	3.36
1.58	3.59
1.4	3.37
1.54	3.35
1.46	3.6
1.54	3.59
1.59	3.27
1.27	3.33
1.37	3.58
1.74	3.48
1.27	2.97
1.5	2.93
1.5	2.9
1.34	3.01
1.34	3.14
1.44	3.38
1.58	3.52
1.24	3.62
1.32	3.48
1.2	3.65
1.33	3.32
1.42	3.34
1.58	3.62
1.28	3.31
1.51	3.14
1.6	3.45
1.3	3
1.1	3.17
1.17	3.17
1.14	3.25
1.4	2.82
1.54	2.86
1.22	3.27
1.49	3.02
1.36	3.43
1.3	3.32
1.6	3.48
1.29	3.54
1.24

## Sheet: Fig 1k
Statistical analysis
Subunits length (μm)
0.56
0.34
0.38
0.52
0.32
0.3
0.43
0.52
0.51
0.47
0.45
0.36
0.42
0.33
0.55
0.32
0.36
0.44
0.44
0.41
0.41
0.4
0.46
0.52
0.45
0.39
0.47
0.37
0.35
0.36
