# Supplementary material for: Hierarchically self-assembled homochiral helical microtoroids
Source: Nat Nanotechnol. 2022 Nov 3;17(12):1294–302. doi: 10.1038/s41565-022-01234-w (PMC9747612; doi:10.1038/s41565-022-01234-w)
Supplement: Source Data Fig. 2 — Statistical source data. [file 41565_2022_1234_MOESM6_ESM.xls]

## Sheet: Fig 2b
Particle size
Size (nm)	Counts
43.8	0
50.7	0
58.8	0
68.1	0
78.8	0
91.3	0
106	0
122	0
142	0.32
164	3.9
190	8.48
220	10.7
255	8.86
295	4.26
342	0.372
396	0
459	0
531	0
615	0
712	0
825	0
955	0
1110	0

## Sheet: Fig 2c
Variable-temperature NMR curves
X	Y
343k	1
333k	0.97
323k	0.97
313k	0.97
303k	0.95
302k	0.91
296k	0.8
295k	0.6
294k	0.45
293k	0.39
Aging 30s	0.35
Aging 60s	0.3
Aging 90s	0.28
Aging 150s	0.27
Aging 210s	0.23
Aging 300s	0.2
Aging 600s	0.17

## Sheet: Fig 2d
Variable-temperature IR Spectra
MeOH-background		343 K		Cooling		Cooling		293 K
Intensity	Wavenumber (cm-1)	Intensity	Wavenumber (cm-1)	Intensity	Wavenumber (cm-1)	Intensity	Wavenumber (cm-1)	Intensity	Wavenumber (cm-1)
1851.57	1.0001	1851.57	1.00052	1851.57	1.00007	1851.57	1.00031	1851.57	0.99972
1849.64	0.99983	1849.64	1.00012	1849.64	0.99918	1849.64	0.9994	1849.64	0.99855
1847.71	0.99901	1847.71	0.99934	1847.71	0.99762	1847.71	0.9977	1847.71	0.99652
1845.78	0.99802	1845.78	0.99848	1845.78	0.99605	1845.78	0.99586	1845.78	0.99439
1843.85	0.99812	1843.85	0.99851	1843.85	0.99615	1843.85	0.99584	1843.85	0.9944
1841.92	0.99943	1841.92	0.99973	1841.92	0.9983	1841.92	0.99822	1841.92	0.9972
1839.99	1.0003	1839.99	1.00066	1839.99	0.99993	1839.99	1.00002	1839.99	0.99934
1838.07	1.00045	1838.07	1.00082	1838.07	1.00026	1838.07	1.00031	1838.07	0.99975
1836.14	1.00063	1836.14	1.00082	1836.14	1.00037	1836.14	1.00035	1836.14	0.99985
1834.21	1.0007	1834.21	1.00077	1834.21	1.00029	1834.21	1.00032	1834.21	0.99984
1832.28	0.99989	1832.28	1.00001	1832.28	0.9989	1832.28	0.99886	1832.28	0.99817
1830.35	0.99865	1830.35	0.99887	1830.35	0.99687	1830.35	0.99657	1830.35	0.99548
1828.42	0.99845	1828.42	0.99872	1828.42	0.99665	1828.42	0.99616	1828.42	0.99506
1826.49	0.99893	1826.49	0.99918	1826.49	0.99753	1826.49	0.99703	1826.49	0.99621
1824.56	0.99943	1824.56	0.99955	1824.56	0.99832	1824.56	0.99792	1824.56	0.99735
1822.64	1.00011	1822.64	1.00011	1822.64	0.99953	1822.64	0.99931	1822.64	0.99906
1820.71	1.00053	1820.71	1.00053	1820.71	1.00048	1820.71	1.00041	1820.71	1.00047
1818.78	1.00051	1818.78	1.00051	1818.78	1.00059	1818.78	1.0006	1818.78	1.00077
1816.85	1.00034	1816.85	1.00036	1816.85	1.00042	1816.85	1.00048	1816.85	1.00059
1814.92	1	1814.92	1	1814.92	1	1814.92	1	1814.92	1
1812.99	0.9997	1812.99	0.99909	1812.99	0.99885	1812.99	0.99871	1812.99	0.99862
1811.06	0.99936	1811.06	0.99816	1811.06	0.99768	1811.06	0.99741	1811.06	0.99731
1809.14	0.99973	1809.14	0.99804	1809.14	0.99784	1809.14	0.9976	1809.14	0.99781
1807.21	1.00039	1807.21	0.9983	1807.21	0.99856	1807.21	0.99847	1807.21	0.99908
1805.28	1.00053	1805.28	0.99806	1805.28	0.99841	1805.28	0.99843	1805.28	0.9992
1803.35	1.00008	1803.35	0.99701	1803.35	0.99695	1803.35	0.99695	1803.35	0.9976
1801.42	0.99947	1801.42	0.99583	1801.42	0.99527	1801.42	0.99514	1801.42	0.99563
1799.49	0.99951	1799.49	0.99545	1799.49	0.99489	1799.49	0.99471	1799.49	0.99528
1797.56	0.99979	1797.56	0.99523	1797.56	0.99491	1797.56	0.99476	1797.56	0.99561
1795.63	0.99947	1795.63	0.99435	1795.63	0.99391	1795.63	0.99368	1795.63	0.99465
1793.71	0.99865	1793.71	0.99291	1793.71	0.99196	1793.71	0.99162	1793.71	0.99236
1791.78	0.99874	1791.78	0.99223	1791.78	0.99134	1791.78	0.99114	1791.78	0.99184
1789.85	1.0003	1789.85	0.99319	1789.85	0.99346	1789.85	0.99368	1789.85	0.99505
1787.92	1.00146	1787.92	0.99399	1787.92	0.99519	1787.92	0.99565	1787.92	0.9977
1785.99	1.00161	1785.99	0.99368	1785.99	0.99509	1785.99	0.99554	1785.99	0.99783
1784.06	1.00141	1784.06	0.99276	1784.06	0.99413	1784.06	0.99447	1784.06	0.99677
1782.13	1.00103	1782.13	0.99182	1782.13	0.99305	1782.13	0.99332	1782.13	0.9956
1780.2	1.00091	1780.2	0.99111	1780.2	0.99229	1780.2	0.9926	1780.2	0.99493
1778.28	1.00112	1778.28	0.99065	1778.28	0.99201	1778.28	0.99243	1778.28	0.99497
1776.35	1.0007	1776.35	0.98967	1776.35	0.99085	1776.35	0.99136	1776.35	0.99393
1774.42	0.99916	1774.42	0.9877	1774.42	0.988	1774.42	0.98836	1774.42	0.99048
1772.49	0.99774	1772.49	0.98572	1772.49	0.98517	1772.49	0.98531	1772.49	0.98687
1770.56	0.9984	1770.56	0.98553	1770.56	0.98535	1770.56	0.98565	1770.56	0.98756
1768.63	1.00002	1768.63	0.98628	1768.63	0.98722	1768.63	0.98788	1768.63	0.99066
1766.7	1.00112	1766.7	0.98671	1766.7	0.98871	1766.7	0.98957	1766.7	0.993
1764.77	1.00116	1764.77	0.98626	1764.77	0.98865	1764.77	0.9895	1764.77	0.99321
1762.85	1.00032	1762.85	0.98488	1762.85	0.98692	1762.85	0.98764	1762.85	0.99126
1760.92	0.99977	1760.92	0.98361	1760.92	0.98542	1760.92	0.98614	1760.92	0.98965
1758.99	0.99968	1758.99	0.9828	1758.99	0.98478	1758.99	0.98564	1758.99	0.98927
1757.06	0.99985	1757.06	0.98204	1757.06	0.98428	1757.06	0.98527	1757.06	0.9891
1755.13	1	1755.13	0.98136	1755.13	0.98386	1755.13	0.98493	1755.13	0.98903
1753.2	0.99944	1753.2	0.97986	1753.2	0.9819	1753.2	0.98294	1753.2	0.98704
1751.27	0.99766	1751.27	0.97699	1751.27	0.97758	1751.27	0.97843	1751.27	0.98194
1749.34	0.99629	1749.34	0.97451	1749.34	0.97403	1749.34	0.9747	1749.34	0.97762
1747.42	0.99678	1747.42	0.97407	1747.42	0.97399	1747.42	0.97473	1747.42	0.97787
1745.49	0.9978	1745.49	0.97429	1745.49	0.97495	1745.49	0.9759	1745.49	0.97959
1743.56	0.99836	1743.56	0.97415	1743.56	0.9753	1743.56	0.97638	1743.56	0.98054
1741.63	0.99853	1741.63	0.97375	1741.63	0.97525	1741.63	0.97643	1741.63	0.98088
1739.7	0.9988	1739.7	0.97342	1739.7	0.97522	1739.7	0.9765	1739.7	0.9811
1737.77	0.99894	1737.77	0.97288	1737.77	0.97467	1737.77	0.97602	1737.77	0.98069
1735.84	0.99793	1735.84	0.97124	1735.84	0.97224	1735.84	0.97346	1735.84	0.97787
1733.92	0.99662	1733.92	0.96926	1733.92	0.96937	1733.92	0.97027	1733.92	0.97424
1731.99	0.99764	1731.99	0.96956	1731.99	0.97055	1731.99	0.97155	1731.99	0.97594
1730.06	0.99963	1730.06	0.971	1730.06	0.9736	1730.06	0.97511	1730.06	0.98046
1728.13	1.00122	1728.13	0.97215	1728.13	0.97613	1728.13	0.97808	1728.13	0.98429
1726.2	1.00184	1726.2	0.97232	1726.2	0.97706	1726.2	0.97915	1726.2	0.9858
1724.27	1.00186	1724.27	0.97174	1724.27	0.97649	1724.27	0.97847	1724.27	0.98508
1722.34	1.0014	1722.34	0.97096	1722.34	0.97528	1722.34	0.97711	1722.34	0.9835
1720.41	1.0001	1720.41	0.96952	1720.41	0.97276	1720.41	0.97436	1720.41	0.9803
1718.49	0.99738	1718.49	0.96722	1718.49	0.96825	1718.49	0.96941	1718.49	0.97422
1716.56	0.99584	1716.56	0.96743	1716.56	0.96709	1716.56	0.96793	1716.56	0.97171
1714.63	0.99803	1714.63	0.9722	1714.63	0.97349	1714.63	0.97447	1714.63	0.97883
1712.7	1.00045	1712.7	0.97746	1712.7	0.98061	1712.7	0.98174	1712.7	0.98701
1710.77	1.00137	1710.77	0.98177	1710.77	0.98561	1710.77	0.98667	1710.77	0.99221
1708.84	1.0008	1708.84	0.98503	1708.84	0.98845	1708.84	0.98917	1708.84	0.99424
1706.91	0.99939	1706.91	0.98796	1706.91	0.99021	1706.91	0.99031	1706.91	0.99433
1704.98	0.99845	1704.98	0.99134	1704.98	0.99264	1704.98	0.9921	1704.98	0.99512
1703.06	0.99797	1703.06	0.99357	1703.06	0.9946	1703.06	0.99361	1703.06	0.99621
1701.13	0.9967	1701.13	0.99412	1701.13	0.99447	1701.13	0.99294	1701.13	0.99501
1699.2	0.99517	1699.2	0.99439	1699.2	0.99346	1699.2	0.99142	1699.2	0.99253
1697.27	0.9954	1697.27	0.99511	1697.27	0.99396	1697.27	0.99196	1697.27	0.99272
1695.34	0.99772	1695.34	0.99709	1695.34	0.99735	1695.34	0.99555	1695.34	0.99684
1693.41	0.99973	1693.41	0.99844	1693.41	1	1693.41	0.99813	1693.41	1
1691.48	1	1691.48	0.99774	1691.48	0.99957	1691.48	0.99747	1691.48	0.99928
1689.55	0.99923	1689.55	0.99579	1689.55	0.99667	1689.55	0.99403	1689.55	0.99497
1687.63	0.99797	1687.63	0.99361	1687.63	0.99325	1687.63	0.99004	1687.63	0.98996
1685.7	0.99619	1685.7	0.99131	1685.7	0.98932	1685.7	0.9855	1685.7	0.98431
1683.77	0.99567	1683.77	0.9913	1683.77	0.98786	1683.77	0.98342	1683.77	0.98084
1681.84	0.99805	1681.84	0.99445	1681.84	0.99209	1681.84	0.98763	1681.84	0.98499
1679.91	1.00014	1679.91	0.99703	1679.91	0.9965	1679.91	0.99227	1679.91	0.99032
1677.98	1.001	1677.98	0.99847	1677.98	0.99918	1677.98	0.99514	1677.98	0.99372
1676.05	1.00082	1676.05	0.99915	1676.05	1.00037	1676.05	0.99647	1676.05	0.99535
1674.13	1.0003	1674.13	0.9994	1674.13	1.00086	1674.13	0.99718	1674.13	0.99636
1672.2	0.99962	1672.2	0.99942	1672.2	0.99999	1672.2	0.99656	1672.2	0.99597
1670.27	0.99895	1670.27	0.99864	1670.27	0.99843	1670.27	0.9953	1670.27	0.99488
1668.34	1.00016	1668.34	0.99926	1668.34	0.9999	1668.34	0.99741	1668.34	0.998
1666.41	1.00175	1666.41	1	1666.41	1.0018	1666.41	0.99984	1666.41	1.00179
1664.48	1.00181	1664.48	1.00019	1664.48	1.002	1664.48	1	1664.48	1.00195
1662.55	1.00133	1662.55	0.99942	1662.55	1.00119	1662.55	0.99912	1662.55	1.00108
1660.62	1.00189	1660.62	0.99934	1660.62	1.00168	1660.62	0.99991	1660.62	1.00211
1658.7	1.00221	1658.7	0.99906	1658.7	1.00177	1658.7	1.0003	1658.7	1.00261
1656.77	1.00087	1656.77	0.99719	1656.77	0.99931	1656.77	0.99779	1656.77	0.99968
1654.84	0.99753	1654.84	0.99294	1654.84	0.99348	1654.84	0.99166	1654.84	0.99248
1652.91	0.99498	1652.91	0.98794	1652.91	0.98769	1652.91	0.98599	1652.91	0.98596
1650.98	0.9961	1650.98	0.98741	1650.98	0.98812	1650.98	0.98702	1650.98	0.98742
1649.05	0.99582	1649.05	0.98643	1649.05	0.98696	1649.05	0.98611	1649.05	0.98658
1647.12	0.99512	1647.12	0.98387	1647.12	0.98439	1647.12	0.98393	1647.12	0.98456
1645.19	0.99727	1645.19	0.98384	1645.19	0.98685	1645.19	0.98735	1645.19	0.98936
1643.27	0.99927	1643.27	0.98501	1643.27	0.99042	1643.27	0.99169	1643.27	0.99496
1641.34	0.99962	1641.34	0.98494	1641.34	0.99131	1641.34	0.99302	1641.34	0.99683
1639.41	0.99886	1639.41	0.98355	1639.41	0.98967	1639.41	0.9916	1639.41	0.99537
1637.48	0.99701	1637.48	0.98102	1637.48	0.98607	1637.48	0.9881	1637.48	0.9915
1635.55	0.99668	1635.55	0.97962	1635.55	0.98481	1635.55	0.98745	1635.55	0.99123
1633.62	0.99912	1633.62	0.98097	1633.62	0.98818	1633.62	0.99184	1633.62	0.99708
1631.69	1.00049	1631.69	0.98122	1631.69	0.98963	1631.69	0.99387	1631.69	1
1629.76	1.00053	1629.76	0.97914	1629.76	0.98759	1629.76	0.99208	1629.76	0.99852
1627.84	0.99996	1627.84	0.9755	1627.84	0.98339	1627.84	0.98794	1627.84	0.99431
1625.91	0.99935	1625.91	0.97163	1625.91	0.97877	1625.91	0.98323	1625.91	0.98933
1623.98	0.99869	1623.98	0.96741	1623.98	0.9738	1623.98	0.978	1623.98	0.98355
1622.05	0.99892	1622.05	0.96357	1622.05	0.97003	1622.05	0.97409	1622.05	0.97939
1620.12	0.99932	1620.12	0.96083	1620.12	0.96774	1620.12	0.97192	1620.12	0.97737
1618.19	0.99865	1618.19	0.95733	1618.19	0.96424	1618.19	0.96862	1618.19	0.97405
1616.26	0.99853	1616.26	0.95341	1616.26	0.96089	1616.26	0.96578	1616.26	0.97167
1614.33	1.00015	1614.33	0.95216	1614.33	0.96113	1614.33	0.96669	1614.33	0.97372
1612.41	1.00112	1612.41	0.95208	1612.41	0.96182	1612.41	0.96769	1612.41	0.97528
1610.48	1.00095	1610.48	0.95186	1610.48	0.96134	1610.48	0.9671	1610.48	0.97441
1608.55	1.00063	1608.55	0.95242	1608.55	0.96112	1608.55	0.96635	1608.55	0.97273
1606.62	1.00069	1606.62	0.95448	1606.62	0.96226	1606.62	0.96652	1606.62	0.97147
1604.69	1.00071	1604.69	0.95754	1604.69	0.96397	1604.69	0.96688	1604.69	0.96988
1602.76	1.00059	1602.76	0.96118	1602.76	0.9662	1602.76	0.96768	1602.76	0.96877
1600.83	1.00063	1600.83	0.96512	1600.83	0.96971	1600.83	0.97045	1600.83	0.97072
1598.91	1.00057	1598.91	0.96856	1598.91	0.97371	1598.91	0.97459	1598.91	0.97535
1596.98	1.00003	1596.98	0.97103	1596.98	0.97678	1596.98	0.9783	1596.98	0.98
1595.05	0.99937	1595.05	0.97308	1595.05	0.97917	1595.05	0.98143	1595.05	0.98384
1593.12	0.99902	1593.12	0.97528	1593.12	0.98155	1593.12	0.98426	1593.12	0.98703
1591.19	0.99883	1591.19	0.97774	1591.19	0.98396	1591.19	0.98666	1591.19	0.98934
1589.26	0.99911	1589.26	0.98056	1589.26	0.98652	1589.26	0.98897	1589.26	0.9912
1587.33	0.99941	1587.33	0.98362	1587.33	0.98935	1587.33	0.99157	1587.33	0.99332
1585.4	0.99973	1585.4	0.98657	1585.4	0.99211	1585.4	0.99416	1585.4	0.99563
1583.48	1	1583.48	0.98926	1583.48	0.99451	1583.48	0.99642	1583.48	0.99775
1581.55	1.00018	1581.55	0.99166	1581.55	0.99631	1581.55	0.998	1581.55	0.99906
1579.62	0.99996	1579.62	0.99299	1579.62	0.99645	1579.62	0.99771	1579.62	0.99865
1577.69	0.99879	1577.69	0.99345	1577.69	0.99505	1577.69	0.99555	1577.69	0.99585
1575.76	0.99855	1575.76	0.9956	1575.76	0.99596	1575.76	0.99585	1575.76	0.99568
1573.83	1.00027	1573.83	0.99856	1573.83	0.99918	1573.83	0.99904	1573.83	0.99942
1571.9	1.00112	1571.9	0.99913	1571.9	0.99947	1571.9	0.99926	1571.9	1
1569.97	1.00069	1569.97	0.99911	1569.97	0.99901	1569.97	0.99877	1569.97	0.99888
1568.05	1.00101	1568.05	0.99955	1568.05	0.99953	1568.05	0.99927	1568.05	0.99884
1566.12	1.0018	1566.12	0.99978	1566.12	1	1566.12	1	1566.12	0.99954
1564.19	1.00207	1564.19	1	1564.19	0.99947	1564.19	0.999	1564.19	0.99808
1562.26	1.00175	1562.26	0.99877	1562.26	0.99694	1562.26	0.99588	1562.26	0.99439
1560.33	0.99932	1560.33	0.99347	1560.33	0.98932	1560.33	0.98742	1560.33	0.98489
1558.4	0.99582	1558.4	0.98199	1558.4	0.97553	1558.4	0.9731	1558.4	0.96933
1556.47	0.99789	1556.47	0.9782	1556.47	0.97291	1556.47	0.971	1556.47	0.96774
1554.54	1.00064	1554.54	0.97659	1554.54	0.9731	1554.54	0.97169	1554.54	0.96931
1552.62	1.00215	1552.62	0.97268	1552.62	0.97059	1552.62	0.96955	1552.62	0.96792
1550.69	1.00281	1550.69	0.96736	1550.69	0.96626	1550.69	0.96551	1550.69	0.96455
1548.76	1.00312	1548.76	0.96182	1548.76	0.96157	1548.76	0.96116	1548.76	0.96085
1546.83	1.0026	1546.83	0.95672	1546.83	0.95647	1546.83	0.95628	1546.83	0.95628
1544.9	1.00006	1544.9	0.95008	1544.9	0.94848	1544.9	0.94822	1544.9	0.94789
1542.97	0.99591	1542.97	0.94169	1542.97	0.93828	1542.97	0.93778	1542.97	0.93668
1541.04	0.99305	1541.04	0.93432	1541.04	0.93074	1541.04	0.93047	1541.04	0.92928
1539.11	0.99586	1539.11	0.93226	1539.11	0.93217	1539.11	0.93357	1539.11	0.93449
1537.19	0.99938	1537.19	0.93373	1537.19	0.93629	1537.19	0.93888	1537.19	0.94144
1535.26	1	1535.26	0.93352	1535.26	0.93675	1535.26	0.93967	1535.26	0.94281
1533.33	0.99946	1533.33	0.93165	1533.33	0.93533	1533.33	0.93847	1533.33	0.94217
1531.4	1.00002	1531.4	0.93086	1531.4	0.93553	1531.4	0.93913	1531.4	0.94372
1529.47	1.00017	1529.47	0.93037	1529.47	0.9353	1529.47	0.93923	1529.47	0.94425
1527.54	0.99848	1527.54	0.92818	1527.54	0.93228	1527.54	0.93628	1527.54	0.94104
1525.61	0.99609	1525.61	0.92532	1525.61	0.92835	1525.61	0.93225	1525.61	0.93648
1523.69	0.994	1523.69	0.92296	1523.69	0.92496	1523.69	0.92865	1523.69	0.9323
1521.76	0.99188	1521.76	0.92043	1521.76	0.92166	1521.76	0.9252	1521.76	0.9284
1519.83	0.99116	1519.83	0.91939	1519.83	0.92088	1519.83	0.92448	1519.83	0.92777
1517.9	0.99092	1517.9	0.91948	1517.9	0.92123	1517.9	0.92468	1517.9	0.92789
1515.97	0.99058	1515.97	0.9201	1515.97	0.92202	1515.97	0.92499	1515.97	0.92771
1514.04	0.99046	1514.04	0.92129	1514.04	0.92322	1514.04	0.92551	1514.04	0.9274
1512.11	0.98908	1512.11	0.92148	1512.11	0.92198	1512.11	0.92316	1512.11	0.92352
1510.18	0.98564	1510.18	0.91971	1510.18	0.9169	1510.18	0.91646	1510.18	0.91449
1508.26	0.98004	1508.26	0.91588	1508.26	0.90862	1508.26	0.90609	1508.26	0.9011
1506.33	0.97616	1506.33	0.91386	1506.33	0.9052	1506.33	0.90104	1506.33	0.89419
1504.4	0.97715	1504.4	0.9156	1504.4	0.90914	1504.4	0.90511	1504.4	0.8992
1502.47	0.97695	1502.47	0.91563	1502.47	0.91016	1502.47	0.90655	1502.47	0.90161
1500.54	0.97426	1500.54	0.91317	1500.54	0.90754	1500.54	0.90424	1500.54	0.89996
1498.61	0.9694	1498.61	0.90859	1498.61	0.90242	1498.61	0.89942	1498.61	0.89582
1496.68	0.964	1496.68	0.9033	1496.68	0.89752	1496.68	0.89515	1496.68	0.89263
1494.75	0.96017	1494.75	0.89944	1494.75	0.89494	1494.75	0.89339	1494.75	0.89206
1492.83	0.95648	1492.83	0.8957	1492.83	0.89154	1492.83	0.8905	1492.83	0.88985
1490.9	0.95	1490.9	0.88904	1490.9	0.88401	1490.9	0.88331	1490.9	0.88299
1488.97	0.94147	1488.97	0.88052	1488.97	0.87528	1488.97	0.87536	1488.97	0.87594
1487.04	0.93558	1487.04	0.87525	1487.04	0.87181	1487.04	0.87312	1487.04	0.87534
1485.11	0.93123	1485.11	0.87173	1485.11	0.87006	1485.11	0.87235	1485.11	0.87595
1483.18	0.92599	1483.18	0.86728	1483.18	0.86636	1483.18	0.86924	1483.18	0.87367
1481.25	0.91958	1481.25	0.86171	1481.25	0.86093	1481.25	0.8642	1481.25	0.86908
1479.32	0.91322	1479.32	0.85631	1479.32	0.85537	1479.32	0.85883	1479.32	0.86387
1477.4	0.90698	1477.4	0.85107	1477.4	0.84935	1477.4	0.85267	1477.4	0.85739
1475.47	0.90002	1475.47	0.84529	1475.47	0.84201	1475.47	0.84475	1475.47	0.84844
1473.54	0.89282	1473.54	0.83979	1473.54	0.83491	1473.54	0.8366	1473.54	0.83846
1471.61	0.88773	1471.61	0.83691	1471.61	0.83183	1471.61	0.83242	1471.61	0.83248
1469.68	0.88525	1469.68	0.83623	1469.68	0.83158	1469.68	0.83143	1469.68	0.8306
1467.75	0.88237	1467.75	0.83467	1467.75	0.8297	1467.75	0.82906	1467.75	0.82783
1465.82	0.87735	1465.82	0.83059	1465.82	0.82487	1465.82	0.82445	1465.82	0.82374
1463.9	0.8715	1463.9	0.82517	1463.9	0.81935	1463.9	0.82019	1463.9	0.82139
1461.97	0.86693	1461.97	0.82103	1461.97	0.81527	1461.97	0.81713	1461.97	0.81984
1460.04	0.86198	1460.04	0.81689	1460.04	0.81012	1460.04	0.81217	1460.04	0.815
1458.11	0.85332	1458.11	0.80981	1458.11	0.80113	1458.11	0.80289	1458.11	0.80496
1456.18	0.84313	1456.18	0.80207	1456.18	0.79355	1456.18	0.79554	1456.18	0.79786
1454.25	0.83795	1454.25	0.79886	1454.25	0.7922	1454.25	0.7949	1454.25	0.79847
1452.32	0.83431	1452.32	0.79673	1452.32	0.7912	1452.32	0.79451	1452.32	0.79899
1450.39	0.83114	1450.39	0.795	1450.39	0.7898	1450.39	0.79357	1450.39	0.79852
1448.47	0.83096	1448.47	0.79646	1448.47	0.7912	1448.47	0.79523	1448.47	0.8004
1446.54	0.83639	1446.54	0.80369	1446.54	0.79877	1446.54	0.803	1446.54	0.80846
1444.61	0.84597	1444.61	0.81472	1444.61	0.81063	1444.61	0.81507	1444.61	0.82093
1442.68	0.85669	1442.68	0.82656	1442.68	0.82334	1442.68	0.82791	1442.68	0.83408
1440.75	0.86546	1440.75	0.83677	1440.75	0.83409	1440.75	0.83861	1440.75	0.84484
1438.82	0.87058	1438.82	0.84406	1438.82	0.84121	1438.82	0.8455	1438.82	0.8514
1436.89	0.87313	1436.89	0.84986	1436.89	0.84643	1436.89	0.85038	1436.89	0.85562
1434.96	0.87443	1434.96	0.85462	1434.96	0.85112	1434.96	0.85473	1434.96	0.85936
1433.04	0.87446	1433.04	0.85722	1433.04	0.85353	1433.04	0.8566	1433.04	0.8604
1431.11	0.8734	1431.11	0.85829	1431.11	0.85363	1431.11	0.85567	1431.11	0.85794
1429.18	0.87214	1429.18	0.85871	1429.18	0.85301	1429.18	0.85372	1429.18	0.85431
1427.25	0.87109	1427.25	0.85847	1427.25	0.85233	1427.25	0.85223	1427.25	0.85192
1425.32	0.86987	1425.32	0.85711	1425.32	0.85103	1425.32	0.85097	1425.32	0.85085
1423.39	0.86861	1423.39	0.85503	1423.39	0.84971	1423.39	0.85048	1423.39	0.85162
1421.46	0.86756	1421.46	0.85318	1421.46	0.84889	1421.46	0.85069	1421.46	0.85334
1419.53	0.86678	1419.53	0.85174	1419.53	0.84821	1419.53	0.85103	1419.53	0.85486
1417.61	0.86745	1417.61	0.85245	1417.61	0.85041	1417.61	0.85433	1417.61	0.85929
1415.68	0.86928	1415.68	0.85566	1415.68	0.85554	1415.68	0.86023	1415.68	0.86619
1413.75	0.87097	1413.75	0.85951	1413.75	0.86066	1413.75	0.86576	1413.75	0.87233
1411.82	0.87266	1411.82	0.86395	1411.82	0.8658	1411.82	0.87111	1411.82	0.87797
1409.89	0.87479	1409.89	0.86939	1409.89	0.87187	1409.89	0.87726	1409.89	0.88432
1407.96	0.87716	1407.96	0.87539	1407.96	0.87835	1407.96	0.88372	1407.96	0.89085
1406.03	0.8798	1406.03	0.88204	1406.03	0.88529	1406.03	0.89055	1406.03	0.89756
1404.1	0.88324	1404.1	0.88964	1404.1	0.89342	1404.1	0.89872	1404.1	0.9057
1402.18	0.88673	1402.18	0.89616	1402.18	0.90036	1402.18	0.90589	1402.18	0.91284
1400.25	0.88992	1400.25	0.90069	1400.25	0.90463	1400.25	0.91026	1400.25	0.91687
1398.32	0.89376	1398.32	0.90396	1398.32	0.90744	1398.32	0.91293	1398.32	0.9191
1396.39	0.89861	1396.39	0.90633	1396.39	0.90999	1396.39	0.91532	1396.39	0.92131
1394.46	0.9048	1394.46	0.90841	1394.46	0.91324	1394.46	0.91853	1394.46	0.92474
1392.53	0.91104	1392.53	0.91013	1392.53	0.91643	1392.53	0.92178	1392.53	0.9284
1390.6	0.91582	1390.6	0.91062	1390.6	0.91749	1390.6	0.92285	1390.6	0.92956
1388.68	0.92032	1388.68	0.91014	1388.68	0.91678	1388.68	0.92202	1388.68	0.92843
1386.75	0.92621	1386.75	0.91056	1386.75	0.91733	1386.75	0.92239	1386.75	0.92856
1384.82	0.93259	1384.82	0.91291	1384.82	0.9205	1384.82	0.9254	1384.82	0.93153
1382.89	0.93811	1382.89	0.91613	1382.89	0.92423	1382.89	0.92888	1382.89	0.93478
1380.96	0.94313	1380.96	0.91984	1380.96	0.92775	1380.96	0.93201	1380.96	0.9374
1379.03	0.94785	1379.03	0.92414	1379.03	0.9315	1379.03	0.93538	1379.03	0.94019
1377.1	0.95191	1377.1	0.92855	1377.1	0.9352	1377.1	0.93878	1377.1	0.94311
1375.17	0.95588	1375.17	0.93334	1375.17	0.93939	1375.17	0.94275	1375.17	0.94684
1373.25	0.96061	1373.25	0.93899	1373.25	0.94532	1373.25	0.94873	1373.25	0.95303
1371.32	0.96501	1371.32	0.94377	1371.32	0.95086	1371.32	0.95452	1371.32	0.9592
1369.39	0.96852	1369.39	0.94695	1369.39	0.95439	1369.39	0.95826	1369.39	0.96308
1367.46	0.97163	1367.46	0.94927	1367.46	0.95675	1367.46	0.96069	1367.46	0.96557
1365.53	0.97388	1365.53	0.95069	1365.53	0.95786	1365.53	0.96163	1365.53	0.96648
1363.6	0.97567	1363.6	0.95161	1363.6	0.95796	1363.6	0.96149	1363.6	0.96599
1361.67	0.97856	1361.67	0.95367	1361.67	0.95972	1361.67	0.96324	1361.67	0.96744
1359.74	0.98203	1359.74	0.9567	1359.74	0.96327	1359.74	0.96693	1359.74	0.97116
1357.82	0.98474	1357.82	0.95919	1357.82	0.96603	1357.82	0.96967	1357.82	0.97381
1355.89	0.98687	1355.89	0.96112	1355.89	0.96776	1355.89	0.97117	1355.89	0.97493
1353.96	0.989	1353.96	0.96303	1353.96	0.96938	1353.96	0.97247	1353.96	0.97579
1352.03	0.99102	1352.03	0.96489	1352.03	0.97094	1352.03	0.97374	1352.03	0.97674
1350.1	0.99272	1350.1	0.96653	1350.1	0.97217	1350.1	0.97467	1350.1	0.9774
1348.17	0.99423	1348.17	0.96804	1348.17	0.97327	1348.17	0.97541	1348.17	0.97785
1346.24	0.99562	1346.24	0.96945	1346.24	0.97423	1346.24	0.97597	1346.24	0.97798
1344.31	0.99657	1344.31	0.97042	1344.31	0.97443	1344.31	0.97571	1344.31	0.97704
1342.39	0.99669	1342.39	0.97038	1342.39	0.97302	1342.39	0.97374	1342.39	0.97412
1340.46	0.99634	1340.46	0.96964	1340.46	0.97049	1340.46	0.97063	1340.46	0.96997
1338.53	0.99698	1338.53	0.96982	1338.53	0.9698	1338.53	0.96961	1338.53	0.96837
1336.6	0.99857	1336.6	0.97117	1336.6	0.97168	1336.6	0.9714	1336.6	0.97027
1334.67	0.99968	1334.67	0.9723	1334.67	0.97349	1334.67	0.97315	1334.67	0.97231
1332.74	1	1332.74	0.97274	1332.74	0.97409	1332.74	0.97375	1332.74	0.97299
1330.81	1.00024	1330.81	0.97285	1330.81	0.97404	1330.81	0.97377	1330.81	0.97301
1328.88	1.00045	1328.88	0.97302	1328.88	0.97415	1328.88	0.97393	1328.88	0.97328
1326.96	1.00069	1326.96	0.97341	1326.96	0.97466	1326.96	0.97444	1326.96	0.97406
1325.03	1.00073	1325.03	0.97407	1325.03	0.97541	1325.03	0.97522	1325.03	0.97512
1323.1	1.00055	1323.1	0.975	1323.1	0.97618	1323.1	0.97616	1323.1	0.97614
1321.17	1.00015	1321.17	0.97626	1321.17	0.97699	1321.17	0.9772	1321.17	0.97705
1319.24	0.99982	1319.24	0.97839	1319.24	0.97865	1319.24	0.979	1319.24	0.97871
1317.31	0.99975	1317.31	0.98181	1317.31	0.98191	1317.31	0.98229	1317.31	0.98198
1315.38	0.99975	1315.38	0.98615	1315.38	0.98619	1315.38	0.98657	1315.38	0.98624
1313.46	0.99976	1313.46	0.99102	1313.46	0.99092	1313.46	0.99131	1313.46	0.99097
1311.53	0.99987	1311.53	0.99587	1311.53	0.99576	1311.53	0.99612	1311.53	0.99594
1309.6	1.00014	1309.6	0.99928	1309.6	0.99917	1309.6	0.99947	1309.6	0.99939
1307.67	1.00041	1307.67	1	1307.67	0.99976	1307.67	1	1307.67	0.99975
1305.74	1.00067	1305.74	1.00027	1305.74	1	1305.74	1.00032	1305.74	1
1303.81	1.00097	1303.81	0.9991	1303.81	0.99877	1303.81	0.99901	1303.81	0.99851
1301.88	1.00121	1301.88	0.99684	1301.88	0.99646	1301.88	0.99647	1301.88	0.99578
1299.95	1.00142	1299.95	0.99414	1299.95	0.99364	1299.95	0.9933	1299.95	0.9923
1298.03	1.00155	1298.03	0.99119	1298.03	0.99044	1298.03	0.98973	1298.03	0.98828
1296.1	1.00172	1296.1	0.98798	1296.1	0.98691	1296.1	0.9858	1296.1	0.98377
1294.17	1.002	1294.17	0.98482	1294.17	0.98334	1294.17	0.98175	1294.17	0.97899
1292.24	1.00222	1292.24	0.98213	1292.24	0.98005	1292.24	0.97794	1292.24	0.97424
1290.31	1.00232	1290.31	0.98015	1290.31	0.9772	1290.31	0.97453	1290.31	0.96978
1288.38	1.00243	1288.38	0.97894	1288.38	0.97505	1288.38	0.97172	1288.38	0.96595
1286.45	1.00258	1286.45	0.97845	1286.45	0.97382	1286.45	0.96978	1286.45	0.96312
1284.52	1.00265	1284.52	0.97846	1284.52	0.97323	1284.52	0.96861	1284.52	0.96126
1282.6	1.00262	1282.6	0.97869	1282.6	0.97288	1282.6	0.96781	1282.6	0.95994
1280.67	1.00257	1280.67	0.97902	1280.67	0.97271	1280.67	0.9673	1280.67	0.95897
1278.74	1.00257	1278.74	0.97946	1278.74	0.97281	1278.74	0.96712	1278.74	0.95836
1276.81	1.00247	1276.81	0.98004	1276.81	0.9731	1276.81	0.96708	1276.81	0.95786
1274.88	1.00214	1274.88	0.98082	1274.88	0.97343	1274.88	0.96689	1274.88	0.95705
1272.95	1.00169	1272.95	0.9818	1272.95	0.97374	1272.95	0.9665	1272.95	0.95588
1271.02	1.00136	1271.02	0.98307	1271.02	0.97429	1271.02	0.96643	1271.02	0.95509
1269.09	1.00113	1269.09	0.98459	1269.09	0.97532	1269.09	0.96719	1269.09	0.9555
1267.17	1.00084	1267.17	0.98608	1267.17	0.97681	1267.17	0.96876	1267.17	0.95725
1265.24	1.00044	1265.24	0.98732	1265.24	0.97851	1265.24	0.97087	1265.24	0.95997
1263.31	0.99988	1263.31	0.98826	1263.31	0.98009	1263.31	0.9731	1263.31	0.96296
1261.38	0.99919	1261.38	0.98903	1261.38	0.98141	1261.38	0.97497	1261.38	0.96548
1259.45	0.99859	1259.45	0.98993	1259.45	0.98261	1259.45	0.97635	1259.45	0.96708
1257.52	0.99817	1257.52	0.99108	1257.52	0.98371	1257.52	0.97715	1257.52	0.96751
1255.59	0.99774	1255.59	0.99239	1255.59	0.98453	1255.59	0.97733	1255.59	0.96677
1253.67	0.99811	1253.67	0.9937	1253.67	0.98516	1253.67	0.97725	1253.67	0.96557
1251.74	0.9984	1251.74	0.99486	1251.74	0.98574	1251.74	0.97733	1251.74	0.96481
1249.81	0.99867	1249.81	0.99573	1249.81	0.98628	1249.81	0.97767	1249.81	0.96488
1247.88	0.99893	1247.88	0.99632	1247.88	0.98677	1247.88	0.97821	1247.88	0.96551
1245.95	0.9992	1245.95	0.99687	1245.95	0.98729	1245.95	0.97876	1245.95	0.96616
1244.02	0.99947	1244.02	0.9976	1244.02	0.98798	1244.02	0.97923	1244.02	0.96663
1242.09	0.99968	1242.09	0.99843	1242.09	0.98878	1242.09	0.97978	1242.09	0.96709
1240.16	0.99982	1240.16	0.99911	1240.16	0.98959	1240.16	0.98053	1240.16	0.96779
1238.24	0.99983	1238.24	0.99963	1238.24	0.99042	1238.24	0.98149	1238.24	0.96897
1236.31	0.99981	1236.31	1	1236.31	0.99128	1236.31	0.98266	1236.31	0.97069
1234.38	0.99988	1234.38	1.00024	1234.38	0.99202	1234.38	0.98389	1234.38	0.97268
1232.45	0.9999	1232.45	1.00025	1232.45	0.99252	1232.45	0.98503	1232.45	0.97461
1230.52	0.99979	1230.52	1.00013	1230.52	0.99289	1230.52	0.98606	1230.52	0.97633
1228.59	0.99959	1228.59	1.00002	1228.59	0.9933	1228.59	0.98699	1228.59	0.97778
1226.66	0.99934	1226.66	0.99992	1226.66	0.99371	1226.66	0.98785	1226.66	0.97905
1224.73	0.99911	1224.73	0.99975	1224.73	0.99409	1224.73	0.98867	1224.73	0.9804
1222.81	0.99896	1222.81	0.99952	1222.81	0.99449	1222.81	0.9895	1222.81	0.98196
1220.88	0.99879	1220.88	0.99919	1220.88	0.99478	1220.88	0.99023	1220.88	0.98347
1218.95	0.99849	1218.95	0.99872	1218.95	0.99481	1218.95	0.9908	1218.95	0.98472
1217.02	0.99813	1217.02	0.99824	1217.02	0.99475	1217.02	0.99134	1217.02	0.98582
1215.09	0.9977	1215.09	0.9978	1215.09	0.99472	1215.09	0.99188	1215.09	0.98687
1213.16	0.99723	1213.16	0.99739	1213.16	0.9947	1213.16	0.99232	1213.16	0.9878
1211.23	0.99681	1211.23	0.99707	1211.23	0.99479	1211.23	0.99269	1211.23	0.98865
1209.3	0.99649	1209.3	0.99688	1209.3	0.995	1209.3	0.99313	1209.3	0.98953
1207.38	0.99615	1207.38	0.99672	1207.38	0.99527	1207.38	0.99367	1207.38	0.99046
1205.45	0.99566	1205.45	0.99657	1205.45	0.99549	1205.45	0.99423	1205.45	0.99134
1203.52	0.99508	1203.52	0.99644	1203.52	0.99564	1203.52	0.99472	1203.52	0.99207
1201.59	0.99455	1201.59	0.9964	1201.59	0.99579	1201.59	0.99512	1201.59	0.99263
1199.66	0.99407	1199.66	0.99657	1199.66	0.99603	1199.66	0.99547	1199.66	0.9931
1197.73	0.99449	1197.73	0.99693	1197.73	0.99635	1197.73	0.99578	1197.73	0.99345
1195.8	0.99489	1195.8	0.99735	1195.8	0.99668	1195.8	0.99608	1195.8	0.99366
1193.87	0.99533	1193.87	0.99783	1193.87	0.99712	1193.87	0.99647	1193.87	0.9939
1191.95	0.99575	1191.95	0.99842	1191.95	0.99777	1191.95	0.9971	1191.95	0.99442
1190.02	0.99619	1190.02	0.99907	1190.02	0.9985	1190.02	0.99791	1190.02	0.99527
1188.09	0.99647	1188.09	0.9996	1188.09	0.99913	1188.09	0.99875	1188.09	0.99627
1186.16	0.99679	1186.16	0.99996	1186.16	0.99964	1186.16	0.9995	1186.16	0.99726
1184.23	0.99717	1184.23	1.00028	1184.23	1	1184.23	1	1184.23	0.99805
1182.3	0.99743	1182.3	1.00058	1182.3	1.00033	1182.3	1.00029	1182.3	0.99847
1180.37	0.99771	1180.37	1.0009	1180.37	1.00062	1180.37	1.00057	1180.37	0.99878
1178.45	0.99802	1178.45	1.00121	1178.45	1.00097	1178.45	1.00086	1178.45	0.99906
1176.52	0.99834	1176.52	1.00158	1176.52	1.00132	1176.52	1.00119	1176.52	0.99936
1174.59	0.99869	1174.59	1.0019	1174.59	1.00169	1174.59	1.00149	1174.59	0.99967
1172.66	0.99899	1172.66	1.00223	1172.66	1.00209	1172.66	1.00179	1172.66	1
1170.73	0.99929	1170.73	1.0026	1170.73	1.00247	1170.73	1.00215	1170.73	1.0003
1168.8	0.99967	1168.8	1.00271	1168.8	1.00265	1168.8	1.00219	1168.8	1.00029
1166.87	1	1166.87	1.00259	1166.87	1.00259	1166.87	1.00192	1166.87	0.99996
1164.94	1.0004	1164.94	1.0024	1164.94	1.00231	1164.94	1.00145	1164.94	0.99939
1163.02	1.00071	1163.02	1.00214	1163.02	1.0019	1163.02	1.00091	1163.02	0.99872
1161.09	1.00085	1161.09	1.00177	1161.09	1.00145	1161.09	1.00036	1161.09	0.99806
1159.16	1.00084	1159.16	1.00135	1159.16	1.00099	1159.16	0.99988	1159.16	0.99748
1157.23	1.00068	1157.23	1.00096	1157.23	1.0005	1157.23	0.99946	1157.23	0.99696
1155.3	1.00035	1155.3	1.0006	1155.3	0.99999	1155.3	0.99905	1155.3	0.99644
1153.37	0.99981	1153.37	1.0001	1153.37	0.99941	1153.37	0.99846	1153.37	0.99573
1151.44	0.99896	1151.44	0.99936	1151.44	0.99856	1151.44	0.99747	1151.44	0.99467
1149.51	0.99776	1149.51	0.99831	1149.51	0.99729	1149.51	0.99605	1149.51	0.9933
