# Supplementary material for: Hierarchically self-assembled homochiral helical microtoroids
Source: Nat Nanotechnol. 2022 Nov 3;17(12):1294–302. doi: 10.1038/s41565-022-01234-w (PMC9747612; doi:10.1038/s41565-022-01234-w)
Supplement: Source Data Fig. 3 — Statistical source data. [file 41565_2022_1234_MOESM7_ESM.xls]

## Sheet: Fig 3a
Uv-vis spectrum
(S)-BU mono		(S)-BU toroid
Wavelength (nm)	absorption	Wavelength (nm)	absorption
250	6.43074	250	0.21545
251	5.87969	250.5	0.23343
252	5.04701	251	0.25243
253	4.08091	251.5	0.27071
254	3.18736	252	0.29215
255	2.57027	252.5	0.30934
256	2.06632	253	0.32578
257	1.70644	253.5	0.3434
258	1.42529	254	0.35903
259	1.21116	254.5	0.37376
260	1.05083	255	0.39093
261	0.94272	255.5	0.40592
262	0.88275	256	0.41997
263	0.86745	256.5	0.43216
264	0.84612	257	0.44412
265	0.82982	257.5	0.45458
266	0.81649	258	0.46895
267	0.8125	258.5	0.4804
268	0.81881	259	0.49306
269	0.83293	259.5	0.5029
270	0.84854	260	0.51059
271	0.86751	260.5	0.51655
272	0.88555	261	0.52289
273	0.90166	261.5	0.52701
274	0.91752	262	0.53553
275	0.92493	262.5	0.54213
276	0.92501	263	0.54796
277	0.92133	263.5	0.5521
278	0.91648	264	0.55763
279	0.91965	264.5	0.55979
280	0.92622	265	0.56434
281	0.94359	265.5	0.56903
282	0.96781	266	0.57354
283	0.98872	266.5	0.57766
284	1	267	0.58129
285	0.99893	267.5	0.58518
286	0.98162	268	0.58676
287	0.95529	268.5	0.59037
288	0.92459	269	0.59306
289	0.88527	269.5	0.59775
290	0.84354	270	0.60047
291	0.8038	270.5	0.60454
292	0.7811	271	0.6067
293	0.76614	271.5	0.61522
294	0.76462	272	0.61866
295	0.76482	272.5	0.62406
296	0.76448	273	0.63111
297	0.74607	273.5	0.63779
298	0.71172	274	0.64236
299	0.65615	274.5	0.6502
300	0.59236	275	0.65643
301	0.52773	275.5	0.66386
302	0.47426	276	0.67027
303	0.42566	276.5	0.67851
304	0.38435	277	0.68423
305	0.34607	277.5	0.68964
306	0.31034	278	0.69467
307	0.27874	278.5	0.70206
308	0.25525	279	0.70676
309	0.23841	279.5	0.71389
310	0.22932	280	0.72173
311	0.22314	280.5	0.72756
312	0.21276	281	0.73608
313	0.20569	281.5	0.74319
314	0.19814	282	0.7491
315	0.19199	282.5	0.75854
316	0.18775	283	0.76766
317	0.18991	283.5	0.7755
318	0.19106	284	0.78303
319	0.19539	284.5	0.79578
320	0.19701	285	0.80428
321	0.20131	285.5	0.81579
322	0.20159	286	0.82646
323	0.20159	286.5	0.84002
324	0.20187	287	0.85343
325	0.2065	287.5	0.86629
326	0.2106	288	0.87901
327	0.21585	288.5	0.89424
328	0.21848	289	0.90615
329	0.215	289.5	0.91499
330	0.20866	290	0.92704
331	0.20877	290.5	0.93697
332	0.21004	291	0.94384
333	0.21054	291.5	0.95093
334	0.21192	292	0.95488
335	0.21346	292.5	0.96075
336	0.21211	293	0.96398
337	0.21138	293.5	0.96701
338	0.2074	294	0.97203
339	0.19424	294.5	0.97628
340	0.18121	295	0.97749
341	0.16915	295.5	0.98213
342	0.15629	296	0.98482
343	0.13819	296.5	0.9892
344	0.11723	297	0.99118
345	0.09124	297.5	0.99295
346	0.06904	298	0.99308
347	0.04732	298.5	0.99492
348	0.03048	299	0.99404
349	0.01389	299.5	0.99795
350	0.00542	300	0.99865
351	0.000785811	300.5	0.99981
352	-0.00606	301	0.99821
353	-0.01106	301.5	0.99451
354	-0.01908	302	0.98992
355	-0.02599	302.5	0.98204
356	-0.02677	303	0.97438
357	-0.02599	303.5	0.96799
358	-0.02506	304	0.96191
359	-0.0224	304.5	0.95127
360	-0.02287	305	0.94467
361	-0.02324	305.5	0.93818
362	-0.02582	306	0.92648
363	-0.02888	306.5	0.91322
364	-0.0252	307	0.90395
365	-0.02001	307.5	0.89178
366	-0.01493	308	0.87457
367	-0.01392	308.5	0.86379
368	-0.0197	309	0.85405
369	-0.02801	309.5	0.84265
370	-0.03003	310	0.8292
371	-0.02717	310.5	0.82362
372	-0.02686	311	0.81464
373	-0.02745	311.5	0.80321
374	-0.02837	312	0.79544
375	-0.02641	312.5	0.79307
		313	0.78359
		313.5	0.77471
		314	0.77172
		314.5	0.76627
		315	0.76108
		315.5	0.75668
		316	0.7551
		316.5	0.75028
		317	0.74836
		317.5	0.74436
		318	0.74436
		318.5	0.74236
		319	0.73977
		319.5	0.74001
		320	0.73894
		320.5	0.73612
		321	0.73717
		321.5	0.74009
		322	0.73715
		322.5	0.74344
		323	0.75239
		323.5	0.75722
		324	0.76181
		324.5	0.77073
		325	0.77323
		325.5	0.77325
		326	0.77772
		326.5	0.78126
		327	0.78301
		327.5	0.78671
		328	0.79213
		328.5	0.79424
		329	0.79907
		329.5	0.80199
		330	0.80366
		330.5	0.80599
		331	0.81094
		331.5	0.81327
		332	0.81515
		332.5	0.8169
		333	0.81611
		333.5	0.81632
		334	0.81551
		334.5	0.81622
		335	0.81888
		335.5	0.82207
		336	0.82151
		336.5	0.82324
		337	0.8245
		337.5	0.82459
		338	0.82501
		338.5	0.82548
		339	0.82486
		339.5	0.82499
		340	0.82429
		340.5	0.82318
		341	0.8242
		341.5	0.82476
		342	0.8235
		342.5	0.82138
		343	0.81863
		343.5	0.81502
		344	0.8074
		344.5	0.80041
		345	0.79362
		345.5	0.7857
		346	0.77515
		346.5	0.76527
		347	0.75491
		347.5	0.74283
		348	0.72745
		348.5	0.71295
		349	0.69826
		349.5	0.68026
		350	0.66153
		350.5	0.64176
		351	0.62067
		351.5	0.59748
		352	0.57435
		352.5	0.54945
		353	0.52424
		353.5	0.49825
		354	0.4726
		354.5	0.44696
		355	0.42181
		355.5	0.3965
		356	0.37184
		356.5	0.34816
		357	0.32405
		357.5	0.30016
		358	0.27767
		358.5	0.25538
		359	0.23384
		359.5	0.21336
		360	0.19455
		360.5	0.17625
		361	0.15955
		361.5	0.14353
		362	0.12921
		362.5	0.11575
		363	0.10403
		363.5	0.09308
		364	0.08343
		364.5	0.07424
		365	0.06568
		365.5	0.05823
		366	0.05123
		366.5	0.04503
		367	0.03999
		367.5	0.03555
		368	0.0313
		368.5	0.02784
		369	0.02483
		369.5	0.02195
		370	0.01962
		370.5	0.01781
		371	0.01604
		371.5	0.01409
		372	0.01258
		372.5	0.01115
		373	0.0098
		373.5	0.00869
		374	0.00796
		374.5	0.00724
		375	0.00664

## Sheet: Fig 3b
Fluorescence spectrum
(S)-BU mono		(S)-BU toroid
Wavelength (nm)	FL	Wavelength (nm)	FL
330	0.02451	330	0.00157
331	0.02568	331	0.00133
332	0.02756	332	0.00114
333	0.02809	333	0.000952127
334	0.02895	334	0.0008954
335	0.03035	335	0.000795039
336	0.03223	336	0.000672859
337	0.03493	337	0.000716495
338	0.03725	338	0.000755767
339	0.04133	339	0.000829947
340	0.04788	340	0.00111
341	0.05728	341	0.0015
342	0.07147	342	0.00209
343	0.08794	343	0.00293
344	0.11025	344	0.00422
345	0.13635	345	0.00624
346	0.16722	346	0.00915
347	0.20569	347	0.01308
348	0.24494	348	0.01821
349	0.28613	349	0.02528
350	0.32937	350	0.0341
351	0.37106	351	0.04543
352	0.41478	352	0.05961
353	0.45715	353	0.0768
354	0.49708	354	0.09805
355	0.53886	355	0.1241
356	0.57402	356	0.15365
357	0.60547	357	0.18725
358	0.63771	358	0.22311
359	0.66478	359	0.26099
360	0.69575	360	0.30284
361	0.71932	361	0.34686
362	0.74513	362	0.39172
363	0.76987	363	0.43667
364	0.7911	364	0.48117
365	0.81856	365	0.52525
366	0.83804	366	0.56757
367	0.86297	367	0.60772
368	0.8807	368	0.64393
369	0.89511	369	0.67797
370	0.9142	370	0.71288
371	0.92637	371	0.74648
372	0.93699	372	0.77615
373	0.95238	373	0.80277
374	0.96007	374	0.82633
375	0.96689	375	0.85033
376	0.97468	376	0.87215
377	0.97565	377	0.89309
378	0.98247	378	0.91055
379	0.98442	379	0.92626
380	0.98637	380	0.9424
381	0.98929	381	0.95506
382	0.99221	382	0.96684
383	0.99708	383	0.97687
384	0.99708	384	0.98342
385	1	385	0.9904
386	0.99513	386	0.99476
387	0.9961	387	0.99869
388	0.99416	388	1
389	0.99416	389	1
390	0.9961	390	0.99913
391	0.99123	391	0.99695
392	0.98929	392	0.99345
393	0.99123	393	0.98604
394	0.99318	394	0.97862
395	0.9815	395	0.97033
396	0.97955	396	0.96247
397	0.9815	397	0.95636
398	0.97565	398	0.94938
399	0.97176	399	0.93847
400	0.96884	400	0.92495
401	0.96591	401	0.91142
402	0.95812	402	0.89702
403	0.95598	403	0.88524
404	0.9515	404	0.87608
405	0.94011	405	0.86298
406	0.9365	406	0.84858
407	0.92813	407	0.832
408	0.9255	408	0.81629
409	0.91956	409	0.80015
410	0.91021	410	0.784
411	0.90154	411	0.76699
412	0.89482	412	0.75215
413	0.88518	413	0.73644
414	0.87534	414	0.71942
415	0.86843	415	0.70284
416	0.85703	416	0.68321
417	0.84905	417	0.66444
418	0.84135	418	0.64699
419	0.83259	419	0.63084
420	0.82061	420	0.61513
421	0.80834	421	0.59812
422	0.79558	422	0.58154
423	0.78681	423	0.56452
424	0.7761	424	0.54837
425	0.76188	425	0.53266
426	0.75506	426	0.5187
427	0.75	427	0.50343
428	0.73938	428	0.48903
429	0.72916	429	0.4755
430	0.71367	430	0.46154
431	0.7016	431	0.44801
432	0.6904	432	0.43448
433	0.68183	433	0.422
434	0.67345	434	0.41
435	0.66303	435	0.398
436	0.65397	436	0.38535
437	0.64258	437	0.37274
438	0.63079	438	0.36057
439	0.623	439	0.34953
440	0.61141	440	0.33966
441	0.59729	441	0.32858
442	0.58707	442	0.31732
443	0.57976	443	0.3062
444	0.56973	444	0.29537
445	0.55727	445	0.28442
446	0.54012	446	0.27469
447	0.53155	447	0.26509
448	0.52055	448	0.25606
449	0.51101	449	0.24676
450	0.49971	450	0.23778
451	0.48938	451	0.22831
452	0.47974	452	0.22036
453	0.46543	453	0.21216
454	0.45617	454	0.20439
455	0.44497	455	0.19671
456	0.4366	456	0.18947
457	0.42374	457	0.18223
458	0.41449	458	0.17577
459	0.40319	459	0.16914
460	0.39462	460	0.16298
461	0.38401	461	0.15696
462	0.37583	462	0.1512
463	0.3656	463	0.1457
464	0.35742	464	0.13981
465	0.34944	465	0.1348
466	0.33824	466	0.12934
467	0.32898	467	0.12415
468	0.31973	468	0.11939
469	0.31028	469	0.11507
470	0.30347	470	0.11049
471	0.29733	471	0.10586
472	0.28788	472	0.10128
473	0.28009	473	0.09731
474	0.27104	474	0.09347
475	0.26208	475	0.0895
476	0.25399	476	0.08597
477	0.24581	477	0.08213
478	0.23938	478	0.07872
479	0.23374	479	0.07545
480	0.22487	480	0.07257
481	0.22078	481	0.06995
482	0.21484	482	0.06742
483	0.20929	483	0.06467
484	0.20393	484	0.0621
485	0.1976	485	0.06
486	0.19137	486	0.05795
487	0.1865	487	0.05586
488	0.1829	488	0.05363
489	0.17774	489	0.05193
490	0.17111	490	0.04971
491	0.16761	491	0.048
492	0.16225	492	0.046
493	0.15836	493	0.04443
494	0.15407	494	0.04277
495	0.15027	495	0.04137
496	0.14433	496	0.03967
497	0.13917	497	0.03815
498	0.13527	498	0.03657
499	0.13196	499	0.03501
500	0.12593	500	0.03357
501	0.12193	501	0.03219
502	0.11911	502	0.03107
503	0.1157	503	0.02975
504	0.11102	504	0.02858
505	0.10684	505	0.02733
506	0.10362	506	0.0262
507	0.1007	507	0.02518
508	0.09593	508	0.02411
509	0.09301	509	0.0231
510	0.09057	510	0.02211
511	0.08824	511	0.02116
512	0.08405	512	0.0204
513	0.07892	513	0.01958
514	0.07663	514	0.01876
515	0.07478	515	0.01786
516	0.07275	516	0.01697
517	0.06898	517	0.01631
518	0.06648	518	0.01554
519	0.06371	519	0.01499
520	0.0607	520	0.01423
521	0.05975	521	0.0137
522	0.0564	522	0.013
523	0.05432	523	0.01244
524	0.05178	524	0.01186
525	0.0511	525	0.01137
526	0.0495	526	0.01075
527	0.04627	527	0.01039
528	0.04391	528	0.01
529	0.04247	529	0.00952
530	0.041	530	0.00902
531	0.03847	531	0.00858
532	0.0369	532	0.00829
533	0.03609	533	0.00788
534	0.0348	534	0.00755
535	0.03185	535	0.00722
536	0.03166	536	0.00691
537	0.03068	537	0.00657
538	0.02868	538	0.00618
539	0.028	539	0.00589
540	0.02591	540	0.00566
541	0.02441	541	0.00532
542	0.02323	542	0.00506
543	0.022	543	0.00481
544	0.02231	544	0.0046
545	0.02039	545	0.00427
546	0.01922	546	0.004
547	0.017	547	0.00379
548	0.01665	548	0.00367
549	0.01596	549	0.00344
550	0.0155	550	0.00324
551	0.01429	551	0.00299
552	0.01362	552	0.0027
553	0.01273	553	0.00257
554	0.01157	554	0.0024
555	0.01153	555	0.0023
556	0.01008	556	0.00216
557	0.00919	557	0.002
558	0.00895	558	0.00189
559	0.00847	559	0.00176
560	0.00756	560	0.00156
561	0.00718	561	0.00143
562	0.0069	562	0.00134
563	0.00608	563	0.00123
564	0.00549	564	0.00115
565	0.00524	565	0.00109
566	0.00477	566	0.001
567	0.00391	567	0.000843038
568	0.00402	568	0.000773221
569	0.00413	569	0.000729586
570	0.00307	570	0.000668496
571	0.00284	571	0.000563771
572	0.00193	572	0.000472136
573	0.00205	573	0.000402319
574	0.00156	574	0.000315048
575	0.000808337	575	0.000257013
576	0.00087651	576	0.00020596
577	0.000837554	577	0.000163633
578	0.000633035	578	9.42527e-05
579	0.000243475	579	0
580	0	580	3.35993e-05

## Sheet: Fig 3c
CD spectrum
(R)-BU mono		(S)-BU mono
Wavelength (nm)	CD	Wavelength (nm)	CD
375	0.09491	375	0.70074
374.5	0.07532	374.5	0.68161
374	0.10095	374	0.69632
373.5	0.14209	373.5	0.74066
373	0.14404	373	0.77359
372.5	0.13452	372.5	0.7648
372	0.1051	372	0.74652
371.5	0.0657	371.5	0.72339
371	0.04144	371	0.70694
370.5	0.02029	370.5	0.67465
370	0.0051	370	0.69037
369.5	0.00748	369.5	0.72546
369	0.04489	369	0.78607
368.5	0.13022	368.5	0.87405
368	0.17981	368	0.98425
367.5	0.1987	367.5	1.04205
367	0.18085	367	1.04324
366.5	0.17358	366.5	1.03296
366	0.1687	366	1.0397
365.5	0.15167	365.5	1.00558
365	0.13016	365	0.92902
364.5	0.15024	364.5	0.90729
364	0.17389	364	0.90787
363.5	0.16968	363.5	0.88986
363	0.151	363	0.84393
362.5	0.13867	362.5	0.82062
362	0.09305	362	0.77753
361.5	0.0434	361.5	0.7273
361	0.01389	361	0.68637
360.5	-0.03717	360.5	0.64044
360	-0.07574	360	0.62228
359.5	-0.09186	359.5	0.59778
359	-0.0856	359	0.59592
358.5	-0.08344	358.5	0.63638
358	-0.0983	358	0.64999
357.5	-0.12357	357.5	0.63895
357	-0.12869	357	0.66705
356.5	-0.14307	356.5	0.70187
356	-0.17502	356	0.6842
355.5	-0.17673	355.5	0.6575
355	-0.15488	355	0.67441
354.5	-0.11557	354.5	0.7124
354	-0.04544	354	0.78619
353.5	0.0097	353.5	0.83481
353	0.02145	353	0.85718
352.5	0.01382	352.5	0.88962
352	-0.01663	352	0.91495
351.5	-0.08136	351.5	0.9274
351	-0.13715	351	0.96664
350.5	-0.17291	350.5	1.0014
350	-0.2175	350	1.03
349.5	-0.23966	349.5	1.11517
349	-0.26761	349	1.21164
348.5	-0.32587	348.5	1.29611
348	-0.39298	348	1.36804
347.5	-0.4624	347.5	1.43369
347	-0.55051	347	1.49808
346.5	-0.62878	346.5	1.58102
346	-0.71457	346	1.61978
345.5	-0.80273	345.5	1.63406
345	-0.86316	345	1.6572
344.5	-0.89105	344.5	1.69443
344	-0.91577	344	1.716
343.5	-0.91266	343.5	1.71286
343	-0.89096	343	1.68176
342.5	-0.86749	342.5	1.65469
342	-0.85098	342	1.60818
341.5	-0.84286	341.5	1.52182
341	-0.83832	341	1.38129
340.5	-0.83136	340.5	1.25879
340	-0.8031	340	1.11197
339.5	-0.75574	339.5	0.99777
339	-0.71576	339	0.89273
338.5	-0.67413	338.5	0.78943
338	-0.61203	338	0.67954
337.5	-0.51285	337.5	0.58484
337	-0.43799	337	0.48523
336.5	-0.36145	336.5	0.41678
336	-0.29416	336	0.3385
335.5	-0.22376	335.5	0.25842
335	-0.15637	335	0.18243
334.5	-0.09311	334.5	0.09222
334	-0.05859	334	-0.02856
333.5	-0.02057	333.5	-0.13263
333	0.05029	333	-0.19296
332.5	0.13745	332.5	-0.25296
332	0.20413	332	-0.34396
331.5	0.25372	331.5	-0.44153
331	0.31787	331	-0.50006
330.5	0.41589	330.5	-0.54312
330	0.51916	330	-0.59662
329.5	0.5954	329.5	-0.66782
329	0.64651	329	-0.75729
328.5	0.69925	328.5	-0.8475
328	0.75995	328	-0.94547
327.5	0.8071	327.5	-1.01544
327	0.82266	327	-1.08405
326.5	0.81552	326.5	-1.16043
326	0.82419	326	-1.22092
325.5	0.875	325.5	-1.25381
325	0.9426	325	-1.2811
324.5	1.00696	324.5	-1.31616
324	1.0506	324	-1.34875
323.5	1.09296	323.5	-1.32913
323	1.15533	323	-1.3298
322.5	1.20764	322.5	-1.36765
322	1.22336	322	-1.3992
321.5	1.22018	321.5	-1.39645
321	1.22345	321	-1.40274
320.5	1.21893	320.5	-1.42682
320	1.19766	320	-1.46704
319.5	1.15933	319.5	-1.52191
319	1.17047	319	-1.56354
318.5	1.22787	318.5	-1.5481
318	1.24405	318	-1.52386
317.5	1.20401	317.5	-1.53094
317	1.14413	317	-1.56802
316.5	1.08923	316.5	-1.58282
316	0.9989	316	-1.5751
315.5	0.93143	315.5	-1.55923
315	0.87659	315	-1.54959
314.5	0.84244	314.5	-1.50958
314	0.78894	314	-1.51447
313.5	0.75845	313.5	-1.5459
313	0.71298	313	-1.59509
312.5	0.66443	312.5	-1.58362
312	0.62793	312	-1.53909
311.5	0.61206	311.5	-1.46973
311	0.58344	311	-1.4516
310.5	0.51947	310.5	-1.45416
310	0.49063	310	-1.45529
309.5	0.48743	309.5	-1.4635
309	0.54028	309	-1.39783
308.5	0.53824	308.5	-1.38242
308	0.52838	308	-1.39505
307.5	0.55194	307.5	-1.42206
307	0.58054	307	-1.47177
306.5	0.5661	306.5	-1.5242
306	0.5564	306	-1.58289
305.5	0.58719	305.5	-1.60416
305	0.61606	305	-1.62625
304.5	0.64233	304.5	-1.68338
304	0.72452	304	-1.77505
303.5	0.83536	303.5	-1.91028
303	0.97275	303	-2.07166
302.5	1.13052	302.5	-2.23856
302	1.31302	302	-2.42593
301.5	1.50488	301.5	-2.65195
301	1.72449	301	-2.94812
300.5	1.96613	300.5	-3.28845
300	2.27603	300	-3.61331
299.5	2.62451	299.5	-3.97528
299	3.01901	299	-4.35089
298.5	3.45206	298.5	-4.73923
298	3.93225	298	-5.16141
297.5	4.436	297.5	-5.59348
297	4.927	297	-6.07712
296.5	5.4238	296.5	-6.55478
296	5.92917	296	-7.03934
295.5	6.42932	295.5	-7.53012
295	6.89865	295	-8.05399
294.5	7.35065	294.5	-8.5513
294	7.81369	294	-9.05963
293.5	8.28674	293.5	-9.55316
293	8.74847	293	-10.0207
292.5	9.22134	292.5	-10.4239
292	9.67947	292	-10.8491
291.5	10.1089	291.5	-11.3177
291	10.4984	291	-11.7737
290.5	10.8722	290.5	-12.2509
290	11.2354	290	-12.7305
289.5	11.5831	289.5	-13.236
289	11.9082	289	-13.7635
288.5	12.244	288.5	-14.2417
288	12.5804	288	-14.7347
287.5	12.9212	287.5	-15.1991
287	13.2628	287	-15.6236
286.5	13.6268	286.5	-16.0269
286	14.0096	286	-16.3907
285.5	14.3255	285.5	-16.7352
285	14.5736	285	-17.0855
284.5	14.8007	284.5	-17.4177
284	15.008	284	-17.7354
283.5	15.2016	283.5	-17.937
283	15.338	283	-18.0334
282.5	15.426	282.5	-18.0724
282	15.4199	282	-18.077
281.5	15.3257	281.5	-18.0238
281	15.1902	281	-17.8901
280.5	15.0284	280.5	-17.7081
280	14.812	280	-17.4912
279.5	14.5765	279.5	-17.2163
279	14.3227	279	-16.8764
278.5	14.0309	278.5	-16.4915
278	13.6995	278	-16.0596
277.5	13.3152	277.5	-15.654
277	12.9384	277	-15.1921
276.5	12.5513	276.5	-14.7099
276	12.1231	276	-14.2036
275.5	11.6899	275.5	-13.6599
275	11.2658	275	-13.1196
274.5	10.8601	274.5	-12.606
274	10.4124	274	-12.0939
273.5	10.0018	273.5	-11.5575
273	9.64063	273	-11.0112
272.5	9.26694	272.5	-10.4724
272	8.92328	272	-9.93234
271.5	8.53763	271.5	-9.43289
271	8.10678	271	-8.95819
270.5	7.67868	270.5	-8.47552
270	7.22311	270	-7.99417
269.5	6.72119	269.5	-7.56021
269	6.28726	269	-7.12268
268.5	5.85043	268.5	-6.68637
268	5.43356	268	-6.22192
267.5	5.02527	267.5	-5.78214
267	4.60986	267	-5.39661
266.5	4.21509	266.5	-5.03363
266	3.86362	266	-4.63171
265.5	3.54929	265.5	-4.24365
265	3.25067	265	-3.87201
264.5	2.92789	264.5	-3.52383
264	2.5972	264	-3.2052
263.5	2.2738	263.5	-2.90607
263	2.00574	263	-2.60681
262.5	1.74374	262.5	-2.34543
262	1.49454	262	-2.09885
261.5	1.29544	261.5	-1.8587
261	1.14352	261	-1.60834
260.5	0.95932	260.5	-1.37732
260	0.77545	260	-1.1116
259.5	0.58359	259.5	-0.7919
259	0.31924	259	-0.44833
258.5	-0.05704	258.5	0.03497
258	-0.56879	258	0.61685
257.5	-1.17413	257.5	1.31491
257	-1.93021	257	2.16751
256.5	-2.91061	256.5	3.27051
256	-4.18494	256	4.72272
255.5	-5.80267	255.5	6.41833
255	-7.67154	255	8.50046
254.5	-9.86133	254.5	11.0738
254	-12.3625	254	13.9311
253.5	-15.112	253.5	16.9568
253	-18.1139	253	20.1467
252.5	-21.2866	252.5	23.4158
252	-24.4794	252	26.6694
251.5	-27.5638	251.5	29.5555
251	-30.3933	251	32.0371
250.5	-32.8513	250.5	34.4157
250	-35.0932	250	36.5475
249.5	-37.0011	249.5	38.3247
249	-38.6724	249	39.713
248.5	-39.9492	248.5	40.6767
248	-40.8708	248	41.0622
247.5	-40.9144	247.5	41.0398
247	-40.4758	247	40.6653
246.5	-39.606	246.5	39.597
246	-38.2692	246	37.7899
245.5	-36.5914	245.5	35.5433
245	-34.4521	245	33.0415
244.5	-31.8564	244.5	30.2722
244	-29.0251	244	27.2658
243.5	-26.074	243.5	24.2469
243	-23.0323	243	21.36
242.5	-20.038	242.5	18.4337
242	-17.1589	242	15.488
241.5	-14.2495	241.5	12.4929
241	-11.4927	241	9.6351
240.5	-8.784	240.5	7.02176
240	-6.11029	240	4.61353
239.5	-3.64697	239.5	2.38251
239	-1.5611	239	0.14093
238.5	0.39441	238.5	-1.91122
238	2.23987	238	-3.7706
237.5	3.9068	237.5	-5.5224
237	5.60281	237	-7.18469
236.5	7.11676	236.5	-8.84705
236	8.47601	236	-10.2132
235.5	9.86081	235.5	-11.5172
235	11.0048	235	-12.5503
234.5	11.8681	234.5	-13.3179
234	12.5622	234	-13.9453
233.5	13.0884	233.5	-14.4764
233	13.3915	233	-14.6801
232.5	13.5821	232.5	-14.8232
232	13.5432	232	-14.8595
231.5	13.3508	231.5	-14.7658
231	13.0423	231	-14.5408
230.5	12.4957	230.5	-14.2497
230	11.9379	230	-13.9183

## Sheet: Fig 3d
CD spectrum
(R)-BU agg		(S)-BU agg		(R)-BU toroid		(S)-BU toroid
Wavelength (nm)	CD	Wavelength (nm)	CD	Wavelength (nm)	CD	Wavelength (nm)	CD
400	0.1488	400	0.18976	400	-3.29722	400	0.50253
399.5	0.14035	399.5	0.16101	399	-3.76212	399	0.91981
399	0.1669	399	0.17154	398	-4.49059	398	1.33237
398.5	0.14554	398.5	0.15906	397	-4.77414	397	1.34141
398	0.1069	398	0.11057	396	-4.92463	396	1.91961
397.5	0.05112	397.5	0.05261	395	-5.45295	395	2.22024
397	-0.03577	397	0.01416	394	-5.81583	394	2.72838
396.5	-0.09531	396.5	-0.04575	393	-6.21337	393	2.98116
396	-0.10434	396	-0.073	392	-6.41747	392	3.33403
395.5	-0.11334	395.5	-0.12167	391	-6.86509	391	3.7651
395	-0.12384	395	-0.13492	390	-7.13487	390	4.06091
394.5	-0.10312	394.5	-0.16388	389	-7.35424	389	5.05382
394	-0.09845	394	-0.2139	388	-7.72992	388	5.64913
393.5	-0.09436	393.5	-0.28958	387	-8.29448	387	6.07903
393	-0.14792	393	-0.40906	386	-8.2911	386	6.58654
392.5	-0.25876	392.5	-0.54547	385	-8.23441	385	7.05013
392	-0.36145	392	-0.62561	384	-8.78326	384	7.50584
391.5	-0.38559	391.5	-0.66235	383	-8.70062	383	7.97452
391	-0.40662	391	-0.73523	382	-9.17167	382	8.58679
390.5	-0.43619	390.5	-0.79804	381	-9.08692	381	9.04725
390	-0.48499	390	-0.87073	380	-9.2982	380	9.67002
389.5	-0.54166	389.5	-0.91775	379	-9.58024	379	10.4076
389	-0.56107	389	-0.95081	378	-10.2372	378	10.8367
388.5	-0.59061	388.5	-1.01776	377	-10.6568	377	11.0193
388	-0.63034	388	-1.09866	376	-11.1297	376	11.3285
387.5	-0.69348	387.5	-1.16998	375	-11.6485	375	11.6381
387	-0.71661	387	-1.19403	374	-11.8029	374	12.1884
386.5	-0.72449	386.5	-1.23145	373	-12.5347	373	12.5954
386	-0.74735	386	-1.20703	372	-12.8851	372	12.8787
385.5	-0.73868	385.5	-1.15182	371	-13.0785	371	12.9979
385	-0.67068	385	-1.0936	370	-13.3333	370	13.027
384.5	-0.55212	384.5	-1.00275	369	-13.9884	369	13.2605
384	-0.43024	384	-0.90311	368	-14.9023	368	13.6901
383.5	-0.30466	383.5	-0.79233	367	-15.3187	367	14.1405
383	-0.25504	383	-0.67215	366	-15.5118	366	14.768
382.5	-0.20319	382.5	-0.54123	365	-15.97	365	14.9797
382	-0.15356	382	-0.42728	364	-16.4886	364	15.5581
381.5	-0.10208	381.5	-0.32852	363	-17.1118	363	16.057
381	-0.06726	381	-0.27411	362	-17.6606	362	16.7705
380.5	-0.01941	380.5	-0.21613	361	-17.9626	361	17.4656
380	-0.02948	380	-0.14661	360	-18.0561	360	18.1878
379.5	-0.03525	379.5	-0.05875	359	-18.4824	359	18.6124
379	-0.03912	379	-0.03888	358	-19.0807	358	18.9638
378.5	-0.02133	378.5	-0.02066	357	-19.5151	357	19.436
378	0.03329	378	0.01062	356	-19.9071	356	19.6373
377.5	0.04971	377.5	0.01587	355	-20.5057	355	19.7069
377	0.0513	377	0.0394	354	-20.7666	354	19.9133
376.5	0.0065	376.5	0.03482	353	-20.9326	353	20.2211
376	-0.05121	376	-0.01785	352	-20.9457	352	20.1412
375.5	-0.11371	375.5	-0.04599	351	-20.5782	351	20.4251
375	-0.16598	375	-0.06763	350	-20.999	350	20.283
374.5	-0.21124	374.5	-0.09506	349	-20.8882	349	20.0708
374	-0.27597	374	-0.1846	348	-20.8554	348	19.9326
373.5	-0.31986	373.5	-0.25906	347	-20.5292	347	19.7065
373	-0.32236	373	-0.29651	346	-20.0445	346	19.5712
372.5	-0.32159	372.5	-0.29218	345	-19.9222	345	18.8144
372	-0.26187	372	-0.24127	344	-19.9404	344	18.5384
371.5	-0.17929	371.5	-0.26144	343	-19.9575	343	18.3735
371	-0.12769	371	-0.26697	342	-19.6977	342	17.842
370.5	-0.09296	370.5	-0.21686	341	-19.2569	341	17.5914
370	-0.10068	370	-0.19418	340	-19.2633	340	17.3535
369.5	-0.08456	369.5	-0.20316	339	-19.4176	339	17.3848
369	-0.035	369	-0.23386	338	-19.508	338	17.387
368.5	-0.02637	368.5	-0.26025	337	-19.2149	337	17.3721
368	-0.00955	368	-0.24585	336	-18.9433	336	17.8246
367.5	-0.01285	367.5	-0.23966	335	-18.7174	335	18.0877
367	0.01578	367	-0.26199	334	-18.4483	334	18.488
366.5	0.0271	366.5	-0.28244	333	-18.2774	333	18.5288
366	0.05573	366	-0.30014	332	-18.7426	332	19.0613
365.5	0.11328	365.5	-0.2695	331	-18.2493	331	19.5002
365	0.11386	365	-0.25394	330	-18.238	330	19.751
364.5	0.11102	364.5	-0.24136	329	-18.5682	329	20.4093
364	0.09534	364	-0.26456	328	-18.6397	328	20.8464
363.5	0.06384	363.5	-0.29492	327	-19.0311	327	20.9893
363	0.11108	363	-0.293	326	-19.2	326	21.4245
362.5	0.14801	362.5	-0.28305	325	-19.3753	325	22.0227
362	0.16751	362	-0.26404	324	-19.2345	324	22.757
361.5	0.16775	361.5	-0.25601	323	-19.6923	323	23.2952
361	0.12143	361	-0.24838	322	-19.6354	322	23.4267
360.5	0.10126	360.5	-0.22574	321	-19.9878	321	24.4817
360	0.08081	360	-0.2449	320	-20.3397	320	24.7933
359.5	0.06857	359.5	-0.25308	319	-21.2998	319	25.0565
359	0.08426	359	-0.25824	318	-21.9316	318	25.8076
358.5	0.09341	358.5	-0.25827	317	-22.9657	317	25.7373
358	0.08502	358	-0.23377	316	-23.5883	316	25.9262
357.5	0.08121	357.5	-0.20319	315	-23.8822	315	26.3172
357	0.0137	357	-0.1507	314	-23.8751	314	26.7695
356.5	-0.03595	356.5	-0.06937	313	-24.4334	313	26.7919
356	-0.12128	356	-0.047	312	-24.9443	312	27.15
355.5	-0.23086	355.5	-0.06375	311	-25.2667	311	28.1326
355	-0.36719	355	-0.05646	310	-25.7055	310	28.6606
354.5	-0.51025	354.5	-0.01822	309	-26.563	309	29.224
354	-0.54724	354	0.05914	308	-27.2353	308	29.7799
353.5	-0.57614	353.5	0.09946	307	-27.1943	307	30.5097
353	-0.60733	353	0.17508	306	-28.9861	306	31.32
352.5	-0.67242	352.5	0.23438	305	-30.0333	305	32.3141
352	-0.75738	352	0.33606	304	-31.3191	304	33.0852
351.5	-0.84708	351.5	0.46423	303	-31.1878	303	33.0125
351	-1.00381	351	0.62466	302	-31.8076	302	33.189
350.5	-1.20309	350.5	0.79581	301	-31.7104	301	34.0441
350	-1.40964	350	0.97113	300	-32.1101	300	34.27
349.5	-1.61496	349.5	1.17957	299	-31.7888	299	34.2427
349	-1.79288	349	1.32916	298	-31.798	298	34.6146
348.5	-1.92374	348.5	1.56454	297	-31.7086	297	35.0146
348	-2.08774	348	1.81393	296	-31.7205	296	35.3993
347.5	-2.21774	347.5	2.10434	295	-32.5366	295	35.3248
347	-2.3461	347	2.40768	294	-32.9538	294	36.2545
346.5	-2.46121	346.5	2.66592	293	-32.9988	293	36.561
346	-2.6792	346	2.84744	292	-33.5759	292	37.5687
345.5	-2.97598	345.5	2.99368	291	-33.4827	291	38.5282
345	-3.3053	345	3.10028	290	-33.3984	290	38.928
344.5	-3.59628	344.5	3.17941	289	-33.3697	289	39.1405
344	-3.78076	344	3.31027	288	-33.7948	288	39.1659
343.5	-3.90216	343.5	3.42133	287	-33.8059	287	39.6419
343	-3.95334	343	3.5607	286	-34.2729	286	39.5846
342.5	-3.97412	342.5	3.67953	285	-35.7016	285	39.4972
342	-3.927	342	3.77936	284	-36.3735	284	40.215
341.5	-3.91089	341.5	3.79633	283	-37.4863	283	40.4104
341	-3.8317	341	3.83545	282	-38.5776	282	40.6776
340.5	-3.74173	340.5	3.84271	281	-39.4475	281	41.7693
340	-3.63898	340	3.7182	280	-40.6342	280	42.464
339.5	-3.54916	339.5	3.51819	279	-42.3705	279	43.181
339	-3.45355	339	3.28235	278	-42.9445	278	44.6074
338.5	-3.3067	338.5	3.01553	277	-43.9276	277	46.3418
338	-3.10944	338	2.74353	276	-45.0433	276	47.0873
337.5	-2.80624	337.5	2.53616	275	-46.7821	275	47.424
337	-2.46323	337	2.33154	274	-47.8223	274	49.6107
336.5	-2.09552	336.5	2.11578	273	-49.496	273	51.5768
336	-1.74695	336	1.81793	272	-52.1877	272	53.6038
335.5	-1.46631	335.5	1.46411	271	-54.6487	271	56.3646
335	-1.14862	335	1.16425	270	-57.8573	270	58.975
334.5	-0.84583	334.5	0.83496	269	-61.546	269	62.5924
334	-0.56555	334	0.5285	268	-65.7255	268	65.7366
333.5	-0.29517	333.5	0.19898	267	-68.7238	267	70.4342
333	0.01663	333	-0.11835	266	-74.5704	266	75.3275
332.5	0.31412	332.5	-0.44214	265	-79.7901	265	80.1667
332	0.66779	332	-0.7706	264	-85.7369	264	85.2097
331.5	1.01184	331.5	-1.0361	263	-90.3019	263	91.5402
331	1.41196	331	-1.24805	262	-94.975	262	97.1655
330.5	1.70627	330.5	-1.46271	261	-99.9459	261	102.34
330	1.92935	330	-1.62686	260	-104.362	260	107.13
329.5	2.17905	329.5	-1.77292	259	-108.182	259	110.894
329	2.39883	329	-1.93927	258	-111.22	258	113.45
328.5	2.59616	328.5	-2.10651	257	-111.478	257	113.897
328	2.77847	328	-2.2265	256	-110.003	256	113.316
327.5	2.87228	327.5	-2.30804	255	-108.079	255	110.076
327	2.97726	327	-2.40506	254	-105.18	254	107.398
326.5	2.97427	326.5	-2.56567	253	-101.981	253	104.238
326	2.99808	326	-2.75854	252	-97.2285	252	99.2786
325.5	3.0824	325.5	-2.9538	251	-92.0505	251	94.9307
325	3.14957	325	-3.121	250	-85.0689	250	91.2429
324.5	3.19061	324.5	-3.26099
324	3.23917	324	-3.36172
323.5	3.20587	323.5	-3.48114
323	3.17886	323	-3.57571
322.5	3.18427	322.5	-3.64996
322	3.28174	322	-3.59381
321.5	3.29709	321.5	-3.59793
321	3.24371	321	-3.58563
320.5	3.20929	320.5	-3.59415
320	3.19879	320	-3.5798
319.5	3.2392	319.5	-3.57443
319	3.28726	319	-3.56625
318.5	3.27298	318.5	-3.58978
318	3.30487	318	-3.60992
317.5	3.38412	317.5	-3.51935
317	3.4213	317	-3.44604
316.5	3.4393	316.5	-3.36292
316	3.43808	316	-3.32578
315.5	3.36221	315.5	-3.2963
315	3.33902	315	-3.23581
314.5	3.24017	314.5	-3.19806
314	3.10742	314	-3.20465
313.5	3.00684	313.5	-3.25781
313	2.95782	313	-3.29742
312.5	2.86954	312.5	-3.38077
312	2.83017	312	-3.37894
311.5	2.75769	311.5	-3.38019
311	2.68552	311	-3.36618
310.5	2.63336	310.5	-3.30624
310	2.61813	310	-3.15491
309.5	2.52435	309.5	-3.02286
309	2.36755	309	-2.93021
308.5	2.31729	308.5	-2.85254
308	2.23444	308	-2.78754
307.5	2.20282	307.5	-2.72412
307	2.19327	307	-2.7514
306.5	2.21204	306.5	-2.7717
306	2.28882	306	-2.7728
305.5	2.40002	305.5	-2.7486
305	2.50708	305	-2.76743
304.5	2.65067	304.5	-2.85825
304	2.88571	304	-2.9805
303.5	3.19421	303.5	-3.2326
303	3.651	303	-3.51291
302.5	4.21545	302.5	-3.90988
302	4.87427	302	-4.5141
301.5	5.72385	301.5	-5.26529
301	6.78491	301	-6.10657
300.5	7.92133	300.5	-7.05887
300	9.13644	300	-8.22241
299.5	10.431	299.5	-9.49689
299	11.8106	299	-10.8043
298.5	13.3044	298.5	-12.2246
298	14.835	298	-13.7879
297.5	16.4269	297.5	-15.4767
297	18.0038	297	-17.2485
296.5	19.6776	296.5	-19.0283
296	21.3684	296	-20.8308
295.5	22.9691	295.5	-22.588
295	24.4902	295	-24.331
294.5	25.9257	294.5	-26.0591
294	27.3511	294	-27.7798
293.5	28.7479	293.5	-29.2455
293	30.0597	293	-30.7257
292.5	31.3588	292.5	-32.2311
292	32.524	292	-33.7264
291.5	33.7708	291.5	-35.0415
291	34.9549	291	-36.3369
290.5	36.1394	290.5	-37.6044
290	37.2845	290	-38.8165
289.5	38.5341	289.5	-40.019
289	39.8009	289	-41.1381
288.5	41.1292	288.5	-42.3867
288	42.6182	288	-43.6545
287.5	44.1037	287.5	-44.8328
287	45.6213	287	-46.053
286.5	47.0309	286.5	-47.2751
286	48.3105	286	-48.4124
285.5	49.3973	285.5	-49.5409
285	50.3622	285	-50.614
284.5	51.0826	284.5	-51.5092
284	51.6301	284	-52.2318
283.5	52.164	283.5	-52.7248
283	52.5169	283	-53.1238
282.5	52.722	282.5	-53.4034
282	52.6767	282	-53.4619
281.5	52.4362	281.5	-53.305
281	52.0154	281	-52.8735
280.5	51.3521	280.5	-52.3793
280	50.4459	280	-51.5575
279.5	49.3509	279.5	-50.6739
279	48.2367	279	-49.77
278.5	46.9754	278.5	-48.6954
278	45.7855	278	-47.5519
277.5	44.4856	277.5	-46.3155
277	43.243	277	-44.9759
276.5	41.9781	276.5	-43.5616
276	40.6807	276	-42.1366
275.5	39.2554	275.5	-40.8989
275	37.8156	275	-39.7335
274.5	36.4422	274.5	-38.3893
274	35.0396	274	-37.0145
273.5	33.6006	273.5	-35.5981
273	32.2203	273	-34.2886
272.5	30.7925	272.5	-32.9864
272	29.5024	272	-31.6163
271.5	28.1481	271.5	-30.3239
271	26.7035	271	-28.9078
270.5	25.1372	270.5	-27.4427
270	23.5201	270	-25.9974
269.5	21.934	269.5	-24.5375
269	20.5403	269	-23.0906
268.5	19.1416	268.5	-21.6455
268	17.7029	268	-20.1999
267.5	16.2971	267.5	-18.6889
267	14.8163	267	-17.0969
266.5	13.3419	266.5	-15.5776
266	11.982	266	-14.1092
265.5	10.7614	265.5	-12.7438
265	9.65579	265	-11.4879
264.5	8.5744	264.5	-10.2217
264	7.56143	264	-9.14539
263.5	6.53308	263.5	-7.96417
263	5.72037	263	-6.76813
262.5	5.03922	262.5	-5.65753
262	4.52783	262	-4.63342
261.5	4.00406	261.5	-3.58035
261	3.44196	261	-2.60596
260.5	2.79669	260.5	-1.99768
260	2.12848	260	-1.48788
259.5	1.61359	259.5	-1.03326
259	1.49637	259	-0.77539
258.5	1.49399	258.5	-0.55041
258	1.54025	258	-0.11529
257.5	1.23499	257.5	0.22192
257	0.83966	257	0.38873
256.5	0.70279	256.5	0.72125
256	0.54678	256	0.98489
255.5	0.35715	255.5	1.02448
255	0.23267	255	1.1059
254.5	0.0549	254.5	0.96435
254	-0.20718	254	0.82501
253.5	-0.34637	253.5	0.71991
253	-0.47961	253	0.40418
252.5	-0.59125	252.5	0.0831
252	-0.72855	252	0.04083
251.5	-0.56119	251.5	0.11429
251	-0.30551	251	0.02283
250.5	-0.52212	250.5	0.33508
250	-0.59531	250	0.46054

## Sheet: Fig 3e
CPL spectrum
(R)-BU mono		(S)-BU mono		(R)-BU agg		(S)-BU agg		(R)-BU toroid		(S)-BU toroid
Wavelength (nm)	CPL	Wavelength (nm)	CPL	Wavelength (nm)	CPL	Wavelength (nm)	CPL	Wavelength (nm)	CPL	Wavelength (nm)	CPL
600	-0.00171	600	-0.26646	600	0.6523	600	1.6809	600	0.32258	600	0.71626
599.5	-0.18277	599.5	-0.16938	599.5	0.69813	599.5	1.25496	599.5	0.18444	599.5	0.65426
599	-0.17544	599	0.11321	599	0.90979	599	0.93625	599	0.17873	599	0.72727
598.5	-0.31119	598.5	0.0369	598.5	0.92145	598.5	1.01098	598.5	0.2004	598.5	0.64119
598	-0.26847	598	0.21747	598	0.87969	598	1.04725	598	0.23031	598	0.64123
597.5	-0.28462	597.5	0.14491	597.5	0.86836	597.5	1.37138	597.5	0.21029	597.5	0.61734
597	-0.3608	597	0.19092	597	0.90961	597	1.30805	597	0.35773	597	0.60718
596.5	-0.51692	596.5	0.15614	596.5	0.77092	596.5	1.72236	596.5	0.43678	596.5	0.54124
596	-0.36868	596	0.04553	596	0.71478	596	1.87318	596	0.5889	596	0.35201
595.5	-0.34047	595.5	0.03299	595.5	0.72366	595.5	1.81032	595.5	0.52741	595.5	0.40394
595	-0.22228	595	-0.04962	595	0.52938	595	2.07405	595	0.53774	595	0.42707
594.5	-0.13766	594.5	0.07262	594.5	0.55592	594.5	1.7835	594.5	0.48363	594.5	0.42485
594	-0.12804	594	-0.00462	594	0.56588	594	1.4234	594	0.50994	594	0.29926
593.5	-0.22115	593.5	-0.11032	593.5	0.38869	593.5	0.87213	593.5	0.49238	593.5	0.24999
593	-0.32419	593	-0.1566	593	0.07276	593	1.18836	593	0.31475	593	0.05565
592.5	-0.33639	592.5	-0.35996	592.5	0.01166	592.5	0.89015	592.5	0.34563	592.5	0.06199
592	-0.42137	592	-0.48632	592	-0.10227	592	0.78861	592	0.15492	592	-0.04752
591.5	-0.51034	591.5	-0.38569	591.5	-0.05626	591.5	0.79396	591.5	0.21237	591.5	0.03235
591	-0.32159	591	-0.06098	591	-0.09783	591	0.50237	591	0.19716	591	-0.01136
590.5	-0.41486	590.5	-0.000709558	590.5	-0.00944	590.5	0.86655	590.5	0.1816	590.5	-0.05358
590	-0.28806	590	0.05203	590	-0.02432	590	0.94978	590	0.17948	590	-0.12448
589.5	-0.22788	589.5	0.06913	589.5	0.01624	589.5	0.22665	589.5	0.40884	589.5	-0.11602
589	-0.32809	589	0.27356	589	-0.08344	589	-0.38679	589	0.34429	589	-0.01446
588.5	-0.4895	588.5	0.31742	588.5	-0.10282	588.5	-0.78634	588.5	0.28479	588.5	-0.15027
588	-0.36423	588	0.16366	588	0.00532	588	-1.61553	588	0.4083	588	-0.02235
587.5	-0.28132	587.5	0.27336	587.5	0.04203	587.5	-1.45351	587.5	0.21921	587.5	0.03283
587	-0.08248	587	0.33286	587	-0.04421	587	-1.76074	587	0.10145	587	-0.02535
586.5	0.14108	586.5	0.54608	586.5	0.00574	586.5	-1.76486	586.5	0.08946	586.5	-0.08366
586	0.30385	586	0.5381	586	0.10684	586	-2.06651	586	-0.02858	586	0.0251
585.5	0.31587	585.5	0.48583	585.5	-0.13727	585.5	-1.88895	585.5	-0.03985	585.5	0.13039
585	0.15759	585	0.54873	585	0.15962	585	-2.15593	585	0.07397	585	0.10486
584.5	0.25283	584.5	0.53249	584.5	0.24771	584.5	-2.0026	584.5	0.13603	584.5	0.10541
584	0.13785	584	0.42893	584	0.24101	584	-2.3599	584	0.06247	584	0.19197
583.5	0.25845	583.5	0.27909	583.5	0.29745	583.5	-3.00444	583.5	-0.0214	583.5	0.25967
583	0.1655	583	0.19085	583	0.21499	583	-2.61607	583	0.09486	583	0.36055
582.5	0.07526	582.5	0.14146	582.5	-0.09311	582.5	-1.81972	582.5	0.21232	582.5	0.21767
582	0.23629	582	0.17948	582	-0.17769	582	-1.48053	582	0.07515	582	0.36257
581.5	-0.01349	581.5	0.32692	581.5	-0.17481	581.5	-0.86112	581.5	0.0087	581.5	0.32786
581	-0.15501	581	0.30678	581	-0.26665	581	-0.06005	581	0.03528	581	0.42519
580.5	-0.21098	580.5	0.42723	580.5	-0.13428	580.5	0.04455	580.5	0.25479	580.5	0.35382
580	-0.62312	580	0.17552	580	-0.07804	580	0.67381	580	0.16869	580	0.54871
579.5	-0.70011	579.5	0.04339	579.5	-0.06337	579.5	1.22133	579.5	0.13938	579.5	0.53176
579	-0.63823	579	0.14399	579	0.00865	579	1.30533	579	0.17455	579	0.48758
578.5	-0.63097	578.5	0.18158	578.5	-0.26554	578.5	1.5547	578.5	0.23915	578.5	0.50216
578	-0.63663	578	0.14244	578	-0.24274	578	1.45345	578	0.29629	578	0.44908
577.5	-0.85196	577.5	0.2416	577.5	-0.46503	577.5	0.9401	577.5	0.36789	577.5	0.2378
577	-0.96473	577	0.30485	577	-0.63409	577	1.61296	577	0.28723	577	-0.01551
576.5	-1.06661	576.5	0.38773	576.5	-0.70274	576.5	1.36998	576.5	0.32963	576.5	0.01135
576	-1.20094	576	0.52436	576	-0.4849	576	1.16409	576	0.25858	576	-0.01861
575.5	-1.0823	575.5	0.39566	575.5	-0.40921	575.5	0.14945	575.5	0.51474	575.5	0.03647
575	-0.95284	575	0.48191	575	-0.67746	575	0.43173	575	0.50414	575	-0.0355
574.5	-0.98985	574.5	0.37115	574.5	-0.8801	574.5	-0.16759	574.5	0.38704	574.5	0.04489
574	-0.90888	574	0.15623	574	-1.02394	574	-0.43296	574	0.37677	574	0.07308
573.5	-0.94759	573.5	-0.15318	573.5	-0.64563	573.5	-0.46937	573.5	0.35482	573.5	0.0117
573	-1.26282	573	-0.12928	573	-0.92286	573	-0.24975	573	0.28331	573	-0.07137
572.5	-1.23239	572.5	-0.23202	572.5	-0.94539	572.5	-0.2136	572.5	-0.07672	572.5	0.01559
572	-1.33287	572	-0.20722	572	-0.99032	572	-0.69375	572	0.05876	572	0.12199
571.5	-1.20011	571.5	-0.28619	571.5	-1.13091	571.5	-0.81786	571.5	0.04232	571.5	0.07483
571	-1.07862	571	-0.39359	571	-0.92853	571	-1.01469	571	0.1525	571	0.11556
570.5	-1.04799	570.5	-0.89116	570.5	-1.02468	570.5	-1.67359	570.5	0.21034	570.5	0.04038
570	-0.90778	570	-0.77524	570	-0.97634	570	-1.79862	570	0.25295	570	0.15557
569.5	-1.03236	569.5	-0.86634	569.5	-0.96962	569.5	-1.93538	569.5	0.33869	569.5	0.20248
569	-0.96077	569	-0.88546	569	-0.98661	569	-1.51248	569	0.43217	569	0.38198
568.5	-0.84037	568.5	-0.99962	568.5	-0.78327	568.5	-1.75881	568.5	0.62975	568.5	0.33654
568	-0.85426	568	-0.92349	568	-0.69248	568	-2.21957	568	0.57686	568	0.35223
567.5	-0.93818	567.5	-0.88251	567.5	-0.62663	567.5	-1.86513	567.5	0.58951	567.5	0.27472
567	-0.456	567	-0.92969	567	-0.86919	567	-2.32156	567	0.7457	567	0.18676
566.5	-0.13257	566.5	-0.77859	566.5	-0.90149	566.5	-3.10446	566.5	0.56499	566.5	0.14301
566	-0.09255	566	-0.57442	566	-1.02563	566	-3.18433	566	0.58255	566	0.06265
565.5	0.23298	565.5	-0.43858	565.5	-0.8474	565.5	-2.57175	565.5	0.67461	565.5	0.02334
565	0.16817	565	-0.83114	565	-0.87095	565	-2.8325	565	0.89695	565	0.01695
564.5	0.09138	564.5	-0.93269	564.5	-1.00829	564.5	-2.8018	564.5	0.94948	564.5	-0.16099
564	0.00656	564	-0.43353	564	-0.90487	564	-2.17577	564	0.90794	564	-0.12211
563.5	0.33155	563.5	-0.52221	563.5	-1.12476	563.5	-1.55674	563.5	0.90317	563.5	-0.18052
563	0.47689	563	-0.4647	563	-1.37997	563	-0.8522	563	0.71985	563	-0.355
562.5	0.60444	562.5	-0.48313	562.5	-1.28352	562.5	-0.34661	562.5	0.4786	562.5	-0.17992
562	0.40622	562	-0.31455	562	-1.34097	562	-0.064	562	0.62566	562	-0.34172
561.5	0.3045	561.5	-0.37196	561.5	-1.4348	561.5	-0.29209	561.5	0.56196	561.5	-0.23916
561	0.46857	561	0.08904	561	-1.21091	561	-0.36587	561	0.44981	561	-0.13303
560.5	0.5495	560.5	0.23868	560.5	-1.1459	560.5	0.43922	560.5	0.51904	560.5	-0.03609
560	0.04746	560	0.47143	560	-0.9328	560	0.65197	560	0.47856	560	0.0879
559.5	-0.09441	559.5	0.01596	559.5	-0.58408	559.5	0.16846	559.5	0.38548	559.5	-0.18638
559	-0.35617	559	-0.02191	559	-0.46192	559	0.45045	559	0.14264	559	0.07014
558.5	-0.19271	558.5	-0.04986	558.5	-0.24013	558.5	0.09849	558.5	0.09424	558.5	0.01001
558	-0.30233	558	-0.15595	558	-0.1602	558	0.20639	558	0.20628	558	-0.03857
557.5	-0.27954	557.5	-0.1398	557.5	-0.03634	557.5	0.32027	557.5	0.29972	557.5	0.01834
557	-0.48622	557	-0.30082	557	-0.02449	557	0.07687	557	0.18146	557	-0.09411
556.5	-0.54454	556.5	-0.25562	556.5	-0.05314	556.5	-0.1037	556.5	0.30805	556.5	0.36192
556	-0.28333	556	-0.154	556	0.47835	556	-0.43298	556	0.45713	556	0.26281
555.5	-0.4288	555.5	-0.27977	555.5	0.5372	555.5	-1.15272	555.5	0.64111	555.5	0.18994
555	-0.38312	555	-0.24752	555	0.43828	555	-0.32139	555	0.65689	555	0.12743
554.5	-0.38082	554.5	-0.40266	554.5	0.52209	554.5	-1.05356	554.5	0.81305	554.5	0.23898
554	-0.36785	554	-0.56475	554	0.35415	554	-2.38591	554	0.75674	554	0.13715
553.5	0.00129	553.5	-0.05728	553.5	0.00121	553.5	-2.34291	553.5	0.74762	553.5	0.05658
553	0.03079	553	0.06112	553	-0.14466	553	-1.40539	553	0.80343	553	0.05228
552.5	0.14723	552.5	-0.2752	552.5	-0.25253	552.5	-1.43936	552.5	0.68216	552.5	-0.08852
552	0.04858	552	-0.18309	552	-0.63186	552	-1.10731	552	0.76089	552	-0.15055
551.5	0.04695	551.5	0.24022	551.5	-0.4563	551.5	-1.76887	551.5	0.85616	551.5	-0.12397
551	-0.11807	551	0.34701	551	-0.61416	551	-1.47404	551	0.97075	551	0.04199
550.5	-0.13212	550.5	-0.05593	550.5	-0.62395	550.5	-1.90812	550.5	1.20303	550.5	0.02577
550	-0.3013	550	0.16052	550	-0.2572	550	-1.88973	550	1.27884	550	0.1594
549.5	-0.36853	549.5	0.23936	549.5	-0.20917	549.5	-2.02014	549.5	0.89815	549.5	0.27439
549	-0.07455	549	0.49476	549	-0.31686	549	-1.0676	549	0.76388	549	0.48711
548.5	-0.31205	548.5	0.61689	548.5	0.12971	548.5	-1.31063	548.5	0.58311	548.5	0.43469
548	-0.26931	548	0.49021	548	-0.00554	548	-1.32662	548	0.42765	548	0.35629
547.5	-0.02265	547.5	0.4848	547.5	-0.11152	547.5	-0.63785	547.5	0.35792	547.5	0.60962
547	-0.52784	547	0.27815	547	-0.11473	547	-0.57758	547	0.51268	547	0.81687
546.5	-0.61177	546.5	0.16565	546.5	-0.02681	546.5	0.12994	546.5	0.50643	546.5	0.72335
546	-0.44556	546	0.81064	546	0.01649	546	-0.26519	546	0.68956	546	0.36374
545.5	-0.44445	545.5	0.72867	545.5	0.28159	545.5	0.66895	545.5	0.82037	545.5	0.5189
545	-0.38573	545	0.2913	545	0.34316	545	1.55447	545	0.89464	545	0.51876
544.5	-0.26337	544.5	-0.13949	544.5	0.41813	544.5	0.1799	544.5	0.96514	544.5	0.53596
544	-0.0907	544	0.05058	544	0.72318	544	-0.64577	544	0.86121	544	0.61079
543.5	0.02322	543.5	0.47437	543.5	0.47614	543.5	-0.00812	543.5	0.8192	543.5	0.45724
543	0.0796	543	0.90479	543	0.02999	543	0.75903	543	0.90444	543	0.27521
542.5	-0.38521	542.5	0.70162	542.5	0.22575	542.5	0.45008	542.5	0.76889	542.5	0.09236
542	-0.31902	542	0.21306	542	0.12686	542	0.26049	542	0.54075	542	-0.00902
541.5	-0.18661	541.5	0.45283	541.5	-0.05521	541.5	1.3259	541.5	0.64184	541.5	0.03301
541	-0.2797	541	0.74177	541	-0.3245	541	0.88872	541	0.84406	541	-0.16039
540.5	-0.0816	540.5	0.73079	540.5	-0.21005	540.5	1.63703	540.5	1.00731	540.5	-0.12612
540	0.06553	540	0.69818	540	-0.04985	540	0.97987	540	1.23887	540	-0.07516
539.5	-0.11721	539.5	0.13089	539.5	-0.45205	539.5	0.16481	539.5	1.15717	539.5	-0.56503
539	0.09218	539	0.08306	539	-0.68695	539	-0.42068	539	0.99914	539	-0.69511
538.5	0.07843	538.5	0.48505	538.5	-0.86898	538.5	-1.19037	538.5	1.01329	538.5	-0.82315
538	0.12206	538	0.7838	538	-0.88175	538	0.12883	538	1.06605	538	-0.97204
537.5	-0.02017	537.5	0.32924	537.5	-0.93637	537.5	0.74831	537.5	0.979	537.5	-0.63375
537	-0.12704	537	0.03682	537	-0.86658	537	0.09519	537	0.73697	537	-0.5724
536.5	-0.37612	536.5	0.06048	536.5	-0.8417	536.5	0.72637	536.5	0.78639	536.5	-0.58784
536	0.12555	536	-0.10772	536	-1.12616	536	0.3874	536	0.86701	536	-0.50215
535.5	0.0007747	535.5	0.13737	535.5	-1.12569	535.5	0.36784	535.5	0.91732	535.5	-0.49617
535	-0.06428	535	-0.12353	535	-1.37423	535	-1.21037	535	0.90294	535	-0.46899
534.5	-0.06091	534.5	-0.29926	534.5	-1.15634	534.5	-0.11166	534.5	0.9071	534.5	-0.3496
534	-0.30282	534	-0.56548	534	-1.18621	534	-0.13902	534	1.04665	534	-0.39445
533.5	-0.19558	533.5	-0.27163	533.5	-0.98208	533.5	-0.80917	533.5	1.2742	533.5	-0.51813
533	-0.47183	533	-0.14103	533	-0.70691	533	-0.32091	533	1.35961	533	-0.5126
532.5	-0.54985	532.5	0.02558	532.5	-0.36323	532.5	0.35297	532.5	1.48544	532.5	-0.60133
532	-0.36686	532	0.30251	532	0.04182	532	0.88848	532	1.48782	532	-0.70319
531.5	-0.51935	531.5	0.55187	531.5	0.39099	531.5	-0.83455	531.5	1.44018	531.5	-0.62551
531	-0.45138	531	0.64332	531	0.3681	531	-0.75023	531	1.44528	531	-0.35786
530.5	-0.19999	530.5	0.90167	530.5	0.58447	530.5	-1.71992	530.5	1.43682	530.5	-0.40618
530	-0.03985	530	0.90699	530	0.20555	530	-1.67227	530	1.7352	530	-0.07425
529.5	0.11402	529.5	0.73723	529.5	0.57801	529.5	-1.78937	529.5	1.67517	529.5	0.05501
529	0.18299	529	1.01747	529	0.83286	529	-1.46226	529	1.7301	529	0.05336
528.5	0.47724	528.5	1.45608	528.5	1.20692	528.5	-0.70413	528.5	1.67235	528.5	-0.06537
528	0.29183	528	0.73206	528	1.55029	528	-0.31515	528	1.50433	528	-0.17127
527.5	0.53507	527.5	0.97936	527.5	1.74358	527.5	-0.73632	527.5	1.44773	527.5	-0.2097
527	0.29223	527	1.21102	527	1.6358	527	-0.20967	527	1.49396	527	0.3143
526.5	0.81089	526.5	0.96646	526.5	1.39939	526.5	0.56975	526.5	1.52355	526.5	0.61229
526	1.06663	526	0.8636	526	1.26816	526	1.29907	526	1.53701	526	0.28384
525.5	0.68521	525.5	0.54297	525.5	1.19149	525.5	0.37881	525.5	1.17604	525.5	0.26085
525	0.63888	525	0.32083	525	0.88031	525	1.81016	525	1.38119	525	0.11581
524.5	0.75307	524.5	0.20968	524.5	0.77355	524.5	1.00744	524.5	1.1736	524.5	0.2632
524	0.76293	524	0.11336	524	0.49804	524	0.45164	524	1.16144	524	-0.04144
523.5	0.8341	523.5	-0.29589	523.5	0.47797	523.5	1.10655	523.5	1.1108	523.5	-0.17592
523	1.03068	523	-0.81522	523	0.38718	523	1.41793	523	1.14361	523	-0.13016
522.5	0.73188	522.5	-1.17754	522.5	0.13565	522.5	1.33148	522.5	1.07125	522.5	-0.44001
522	0.78092	522	-1.64491	522	0.29897	522	1.65341	522	1.19178	522	-0.78265
521.5	0.69793	521.5	-1.45699	521.5	0.47447	521.5	1.18875	521.5	1.00331	521.5	-0.62335
521	0.57988	521	-1.45384	521	0.77917	521	1.18498	521	1.08977	521	-0.42629
520.5	0.81287	520.5	-1.52135	520.5	1.47858	520.5	1.29795	520.5	0.93589	520.5	-0.52795
520	0.59855	520	-1.6141	520	1.29584	520	0.65017	520	1.29239	520	-0.19914
519.5	0.55432	519.5	-1.53813	519.5	1.36254	519.5	-0.95491	519.5	1.26441	519.5	-0.27465
519	0.63835	519	-0.81612	519	0.91705	519	-0.13853	519	1.46649	519	-0.96384
518.5	0.74009	518.5	-1.00877	518.5	0.85842	518.5	0.61045	518.5	1.31098	518.5	-1.4062
518	0.27655	518	-0.62279	518	0.54236	518	1.10989	518	1.19236	518	-1.43505
517.5	0.08134	517.5	-0.76208	517.5	0.83476	517.5	2.16257	517.5	1.15502	517.5	-1.29943
517	0.02359	517	-0.3333	517	0.94483	517	2.36359	517	0.95413	517	-1.13529
516.5	-0.12314	516.5	0.39255	516.5	0.88467	516.5	1.07099	516.5	0.44979	516.5	-1.29459
516	-0.27043	516	0.79456	516	0.54107	516	1.08065	516	0.73283	516	-0.91519
515.5	-0.41301	515.5	0.51792	515.5	0.12542	515.5	-0.32981	515.5	0.79513	515.5	-1.0652
515	-0.52877	515	0.10339	515	-0.26337	515	-0.37972	515	0.75918	515	-0.8116
514.5	-0.80287	514.5	0.64283	514.5	-0.79319	514.5	-0.13055	514.5	0.77443	514.5	-0.77532
514	-0.64925	514	0.78493	514	-1.21683	514	0.04824	514	0.71697	514	-0.62651
513.5	-0.51352	513.5	0.35322	513.5	-1.2678	513.5	0.29603	513.5	0.21831	513.5	-0.7882
513	-0.32034	513	0.01383	513	-1.45235	513	1.30902	513	-0.13726	513	-0.88496
512.5	-0.75102	512.5	-0.00299	512.5	-1.54105	512.5	1.43993	512.5	-0.25625	512.5	-0.81606
512	-0.95983	512	0.06155	512	-1.8452	512	0.47539	512	-0.10905	512	-0.57358
511.5	-1.15092	511.5	-0.12801	511.5	-1.20788	511.5	-0.88701	511.5	-0.19636	511.5	-0.56327
511	-0.5852	511	-0.19787	511	-0.98851	511	-0.06316	511	-0.19189	511	-0.38366
510.5	-0.26247	510.5	-0.22066	510.5	-0.58888	510.5	-0.20851	510.5	-0.12674	510.5	-0.0589
510	-0.38125	510	-0.79015	510	-1.15586	510	1.89359	510	0.0403	510	0.0742
509.5	-0.3547	509.5	-0.19803	509.5	-0.57282	509.5	1.37426	509.5	0.15719	509.5	0.06238
509	-0.36316	509	0.35083	509	-0.04736	509	2.81232	509	0.05642	509	0.28474
508.5	-0.1726	508.5	0.13971	508.5	-0.07516	508.5	3.46906	508.5	0.18307	508.5	0.62485
508	-0.33971	508	0.26885	508	-0.32186	508	2.88573	508	0.38229	508	0.70563
507.5	-0.23833	507.5	0.19038	507.5	-0.47298	507.5	2.26076	507.5	0.34642	507.5	0.55244
507	-0.64677	507	0.96202	507	-0.4895	507	3.83524	507	0.51309	507	0.31225
506.5	-0.48087	506.5	1.44715	506.5	-0.39112	506.5	3.59057	506.5	0.5297	506.5	0.22321
506	-0.61781	506	1.55004	506	-0.20024	506	2.93255	506	0.42952	506	0.38472
505.5	-0.47958	505.5	0.56024	505.5	0.23817	505.5	3.18511	505.5	0.70431	505.5	0.76392
505	-0.81994	505	0.59388	505	0.75044	505	3.66274	505	1.19191	505	0.6922
504.5	-1.07704	504.5	0.4723	504.5	1.06538	504.5	4.01387	504.5	1.71319	504.5	0.46722
504	-1.2354	504	0.99185	504	0.54497	504	4.63609	504	1.56772	504	0.61043
503.5	-1.54945	503.5	0.79126	503.5	0.82965	503.5	4.03019	503.5	1.50864	503.5	0.25922
503	-1.34305	503	0.65065	503	0.25199	503	4.07768	503	1.2498	503	0.05965
502.5	-0.99223	502.5	0.00956	502.5	0.39167	502.5	3.6984	502.5	1.11384	502.5	0.2959
502	-0.97371	502	0.00143	502	0.39569	502	4.56914	502	1.16938	502	0.37502
501.5	-0.70504	501.5	0.20717	501.5	1.00581	501.5	3.97259	501.5	1.0157	501.5	0.62018
501	-0.84415	501	0.26552	501	1.43524	501	3.94309	501	1.03444	501	0.5256
500.5	-0.86675	500.5	0.31733	500.5	1.11027	500.5	2.99736	500.5	1.31058	500.5	-0.01784
500	-1.06234	500	0.64592	500	2.04119	500	1.75469	500	1.4088	500	-0.1479
499.5	-0.62792	499.5	0.22173	499.5	1.72082	499.5	1.42841	499.5	1.31995	499.5	0.25642
499	-0.48296	499	0.30588	499	1.79332	499	3.12008	499	1.14732	499	0.59323
498.5	-0.05063	498.5	0.18023	498.5	1.37479	498.5	2.70199	498.5	0.9956	498.5	0.66621
498	0.34345	498	-0.20565	498	0.80485	498	1.5109	498	1.54854	498	0.42829
497.5	-0.2024	497.5	-0.09587	497.5	0.35752	497.5	0.49227	497.5	1.63567	497.5	-0.27115
497	-0.46068	497	-0.69683	497	0.65044	497	-0.66217	497	1.94725	497	-0.36958
496.5	-0.77264	496.5	-1.03201	496.5	0.6968	496.5	-1.24137	496.5	2.00439	496.5	0.22152
496	-0.7273	496	-1.14072	496	0.6657	496	0.72481	496	1.8368	496	0.03291
495.5	-1.03723	495.5	-1.44713	495.5	0.59261	495.5	0.11938	495.5	1.94899	495.5	-0.01306
495	-1.39802	495	-2.17267	495	1.10183	495	-0.37529	495	1.90849	495	0.25444
494.5	-1.41931	494.5	-2.17048	494.5	0.3917	494.5	0.12926	494.5	2.0952	494.5	0.2816
494	-0.58796	494	-2.82927	494	0.73655	494	-0.56581	494	2.04996	494	0.61706
493.5	-0.85533	493.5	-2.88888	493.5	0.64752	493.5	0.97279	493.5	2.36894	493.5	0.64312
493	-0.16842	493	-2.53538	493	1.08919	493	2.01058	493	2.5385	493	0.45049
492.5	-0.95081	492.5	-2.1423	492.5	0.98194	492.5	1.74564	492.5	2.20818	492.5	0.54709
492	-0.91585	492	-1.9504	492	0.71737	492	2.20914	492	2.2348	492	1.18364
491.5	-1.46235	491.5	-1.37701	491.5	1.13048	491.5	3.54369	491.5	2.51583	491.5	0.85452
491	-0.70468	491	-1.61967	491	1.12158	491	3.61024	491	2.91225	491	0.45291
490.5	-0.47476	490.5	-1.22021	490.5	0.96213	490.5	5.24171	490.5	2.8018	490.5	0.49966
490	-0.34176	490	-1.16575	490	0.98199	490	5.71005	490	2.17728	490	0.59377
489.5	-0.71974	489.5	0.10171	489.5	1.07759	489.5	5.84251	489.5	1.96447	489.5	0.99425
489	-0.11345	489	1.36749	489	0.86125	489	4.38769	489	1.60118	489	1.9371
488.5	-0.08615	488.5	2.13987	488.5	0.35367	488.5	5.51858	488.5	1.14771	488.5	2.14962
488	-0.19741	488	2.76023	488	0.7936	488	6.74121	488	1.22072	488	2.09491
487.5	-0.04746	487.5	3.00598	487.5	0.4381	487.5	6.65956	487.5	1.77451	487.5	1.97558
487	-0.31326	487	2.894	487	0.05622	487	7.53464	487	2.05853	487	2.31932
486.5	-0.19658	486.5	2.27595	486.5	-0.61616	486.5	6.18203	486.5	2.54404	486.5	1.7696
486	0.14213	486	2.13262	486	-1.10743	486	6.55883	486	2.60643	486	0.96999
485.5	0.47353	485.5	2.07568	485.5	-1.13475	485.5	6.98175	485.5	2.30274	485.5	1.2956
485	0.90465	485	2.86663	485	-1.20295	485	9.43292	485	2.25651	485	1.33715
484.5	1.05736	484.5	3.63089	484.5	-0.63084	484.5	9.68656	484.5	2.70651	484.5	0.98228
484	1.18172	484	3.04833	484	-0.22718	484	10.0317	484	2.6835	484	1.15091
483.5	1.38324	483.5	3.26973	483.5	-0.24795	483.5	8.26366	483.5	2.43955	483.5	0.61109
483	2.21294	483	2.63973	483	-0.34322	483	6.7129	483	1.97842	483	0.58649
482.5	2.11855	482.5	2.12774	482.5	0.21267	482.5	5.82682	482.5	1.62401	482.5	0.55834
482	1.04063	482	2.29976	482	0.34404	482	3.99514	482	1.96701	482	0.02806
481.5	1.16222	481.5	2.25056	481.5	-0.30644	481.5	4.12304	481.5	1.89605	481.5	0.2852
481	1.29399	481	2.93304	481	-0.85335	481	4.31534	481	1.74276	481	-0.51931
480.5	0.86323	480.5	2.68984	480.5	-0.69212	480.5	3.66637	480.5	1.72566	480.5	-0.95563
480	0.25843	480	3.9233	480	-0.45762	480	1.45687	480	1.93673	480	-1.18564
479.5	0.06428	479.5	4.21424	479.5	-0.0682	479.5	0.48257	479.5	1.46858	479.5	-1.66032
479	0.07791	479	4.25848	479	-0.22265	479	-2.32532	479	1.02249	479	-2.23605
478.5	-0.06299	478.5	3.21597	478.5	-0.30161	478.5	-4.62663	478.5	0.50213	478.5	-2.26952
478	0.01	478	2.98572	478	-0.02182	478	-6.45969	478	0.68596	478	-1.70787
477.5	-0.5705	477.5	2.74741	477.5	0.06625	477.5	-7.23165	477.5	1.39434	477.5	-2.06193
477	-1.12864	477	2.91007	477	0.27639	477	-5.04456	477	0.71365	477	-2.58583
476.5	-0.99274	476.5	2.85355	476.5	0.53031	476.5	-4.25254	476.5	0.75911	476.5	-2.50738
476	-0.15966	476	2.44772	476	0.45059	476	-3.5357	476	1.07625	476	-2.3244
475.5	0.1153	475.5	2.25998	475.5	1.13112	475.5	-2.25119	475.5	1.12795	475.5	-2.21085
475	-0.37841	475	1.40196	475	1.5466	475	-3.7843	475	1.38327	475	-2.37973
474.5	-0.39694	474.5	0.87098	474.5	1.97463	474.5	-4.42083	474.5	1.72841	474.5	-2.26605
474	0.08528	474	0.39247	474	3.12427	474	-4.94584	474	1.30611	474	-2.69266
473.5	0.53818	473.5	-0.64695	473.5	2.92894	473.5	-3.92344	473.5	2.16071	473.5	-2.74622
473	1.02381	473	0.19082	473	2.5897	473	-3.1068	473	2.25091	473	-2.43307
472.5	0.40138	472.5	0.14332	472.5	2.42166	472.5	-3.62731	472.5	2.05357	472.5	-2.24266
472	0.2159	472	1.31619	472	1.83267	472	-1.691	472	1.85279	472	-1.25507
471.5	-0.27449	471.5	1.8477	471.5	1.57719	471.5	-0.47223	471.5	1.37101	471.5	-1.95857
471	-0.18347	471	2.56925	471	0.85103	471	1.6696	471	0.8584	471	-1.25812
470.5	0.20773	470.5	1.81638	470.5	1.47404	470.5	2.26719	470.5	1.04463	470.5	-1.5168
470	-0.68504	470	0.54586	470	1.0036	470	-0.08964	470	0.77804	470	-1.92511
469.5	-0.3013	469.5	0.4854	469.5	0.54667	469.5	1.26553	469.5	1.20716	469.5	-2.18709
469	-0.19947	469	0.51353	469	-0.38167	469	0.86912	469	0.88988	469	-2.83327
468.5	-0.4498	468.5	0.28758	468.5	-0.405	468.5	1.1184	468.5	1.18199	468.5	-3.15374
468	0.07249	468	0.58178	468	-1.14473	468	-1.95402	468	1.0887	468	-2.38892
467.5	0.127	467.5	1.49856	467.5	-1.95021	467.5	-1.11904	467.5	0.41051	467.5	-2.53799
467	-0.37928	467	1.57928	467	-2.52735	467	-1.28301	467	0.45886	467	-2.84833
466.5	-0.99172	466.5	1.18081	466.5	-2.15096	466.5	-0.39039	466.5	0.35345	466.5	-3.17352
466	-1.27144	466	0.92433	466	-2.9683	466	2.97141	466	0.54374	466	-3.60927
465.5	-1.2475	465.5	-0.66628	465.5	-2.33569	465.5	0.66099	465.5	0.34857	465.5	-3.16434
465	-0.722	465	-0.76718	465	-2.63101	465	1.03595	465	0.38004	465	-3.612
464.5	-1.02052	464.5	-1.29426	464.5	-2.96511	464.5	1.04241	464.5	1.35702	464.5	-4.19158
464	-0.28179	464	-1.33155	464	-3.93565	464	-2.77931	464	2.09934	464	-5.06171
463.5	0.77608	463.5	0.22826	463.5	-3.79506	463.5	-1.7562	463.5	2.36358	463.5	-5.09062
463	0.67733	463	1.30732	463	-2.73562	463	-2.91551	463	2.7531	463	-4.40513
462.5	0.04202	462.5	1.26351	462.5	-2.19148	462.5	-3.06186	462.5	2.4423	462.5	-5.08524
462	0.15662	462	0.74688	462	-1.49031	462	-3.9174	462	2.67461	462	-5.35185
461.5	0.55987	461.5	0.0389	461.5	-0.59042	461.5	-0.39036	461.5	3.449	461.5	-4.70598
461	0.76871	461	-0.65455	461	-1.34517	461	0.9721	461	3.41703	461	-4.5238
460.5	1.01241	460.5	0.39654	460.5	-0.44651	460.5	3.60267	460.5	4.25071	460.5	-4.55816
460	1.40045	460	-0.06993	460	-0.38237	460	3.59668	460	4.3776	460	-4.80748
459.5	1.98604	459.5	0.2875	459.5	1.23563	459.5	2.57399	459.5	4.48855	459.5	-4.49548
459	1.76115	459	0.67916	459	1.18015	459	2.64462	459	4.78005	459	-4.95906
458.5	1.77509	458.5	1.07669	458.5	1.32838	458.5	1.04903	458.5	5.68083	458.5	-4.19826
458	2.3913	458	1.4932	458	1.7291	458	-1.49272	458	6.02479	458	-4.00069
457.5	1.80415	457.5	1.36262	457.5	2.51614	457.5	0.04597	457.5	5.61176	457.5	-3.53964
457	1.50134	457	0.54459	457	2.26346	457	-1.42663	457	6.71986	457	-3.3373
456.5	0.91299	456.5	0.43296	456.5	1.77521	456.5	0.34068	456.5	6.35379	456.5	-3.87336
456	1.65144	456	-0.48392	456	1.53878	456	-0.58695	456	6.20517	456	-3.56494
455.5	1.86947	455.5	0.30806	455.5	1.25637	455.5	-0.10949	455.5	5.69023	455.5	-3.43208
455	2.11196	455	1.83037	455	0.90612	455	-1.82616	455	6.48833	455	-3.89754
454.5	1.55369	454.5	1.41721	454.5	1.16569	454.5	-4.09831	454.5	7.06488	454.5	-3.98368
454	0.2005	454	1.12867	454	0.93113	454	-6.08144	454	7.8069	454	-4.57364
453.5	-0.21163	453.5	-0.41158	453.5	0.16122	453.5	-6.29393	453.5	8.90962	453.5	-3.8238
453	-0.00781	453	-1.06633	453	0.29097	453	-4.76112	453	9.01075	453	-4.48542
452.5	-0.02192	452.5	-0.61591	452.5	-0.15922	452.5	-5.06444	452.5	8.47594	452.5	-4.49188
452	-0.35177	452	-0.82166	452	-0.88824	452	-4.88427	452	7.54533	452	-4.12416
451.5	0.0031	451.5	-0.65219	451.5	-0.78142	451.5	-3.54624	451.5	8.3497	451.5	-5.30156
451	0.0902	451	-1.49745	451	-0.28393	451	0.12296	451	8.35874	451	-5.16664
450.5	1.43337	450.5	-0.0129	450.5	-0.3527	450.5	-0.01765	450.5	8.48695	450.5	-5.98801
450	1.11225	450	0.08051	450	0.10176	450	3.52912	450	7.69776	450	-6.23917
449.5	1.38212	449.5	0.24172	449.5	-1.3893	449.5	-0.56942	449.5	8.35917	449.5	-5.7913
449	0.75955	449	-0.40601	449	-0.55967	449	1.54048	449	8.48552	449	-6.88746
448.5	0.53916	448.5	-1.0877	448.5	-0.74195	448.5	4.79146	448.5	8.46879	448.5	-6.44376
448	0.85045	448	-0.18753	448	-1.68415	448	5.9862	448	9.2353	448	-7.02369
447.5	1.60911	447.5	1.04799	447.5	-0.83414	447.5	8.98961	447.5	8.79626	447.5	-7.04541
447	1.68251	447	2.69618	447	-1.26491	447	8.99139	447	8.99986	447	-5.9324
446.5	0.8071	446.5	4.09225	446.5	-1.38797	446.5	8.6913	446.5	8.10475	446.5	-5.97835
446	1.05582	446	2.85244	446	-0.46495	446	9.17727	446	8.30641	446	-5.06093
445.5	0.99235	445.5	3.97681	445.5	0.64647	445.5	7.89031	445.5	8.12427	445.5	-5.43685
445	0.08179	445	2.84242	445	1.52298	445	5.54384	445	7.92936	445	-5.53182
444.5	-0.07109	444.5	2.52092	444.5	1.01582	444.5	4.08192	444.5	8.24213	444.5	-5.99482
444	-1.75982	444	2.18027	444	0.66634	444	3.82175	444	8.50052	444	-5.52108
443.5	-1.43841	443.5	2.02721	443.5	0.78817	443.5	0.21283	443.5	7.96319	443.5	-4.55271
443	-1.18592	443	1.85473	443	1.15252	443	2.49584	443	7.68357	443	-3.88903
442.5	-2.904	442.5	2.07742	442.5	1.48095	442.5	3.12801	442.5	7.94712	442.5	-5.06286
442	-3.11775	442	2.15366	442	1.81494	442	0.40675	442	8.39738	442	-4.88756
441.5	-2.93025	441.5	2.05148	441.5	1.54507	441.5	-0.83699	441.5	8.80797	441.5	-5.23062
441	-3.04187	441	1.11146	441	2.3871	441	-0.82684	441	8.13764	441	-4.51648
440.5	-2.36409	440.5	0.40853	440.5	1.88655	440.5	-0.53807	440.5	7.85409	440.5	-6.2365
440	-2.19678	440	-1.04647	440	2.0299	440	-1.56229	440	7.71567	440	-6.00566
439.5	-2.28871	439.5	-0.37345	439.5	1.43515	439.5	-0.60449	439.5	8.6534	439.5	-5.06423
439	-2.02213	439	-0.50149	439	0.90813	439	-2.74934	439	9.51446	439	-5.168
438.5	-2.46105	438.5	-0.70859	438.5	-0.05979	438.5	-2.28052	438.5	9.03543	438.5	-7.42911
438	-3.04019	438	0.30632	438	-0.42487	438	-2.81045	438	9.59532	438	-7.58845
437.5	-1.77769	437.5	1.00761	437.5	-0.61166	437.5	-0.77764	437.5	8.29338	437.5	-8.67813
437	-1.65577	437	1.09773	437	0.31958	437	-0.41263	437	8.20335	437	-8.27547
436.5	-2.45813	436.5	0.20337	436.5	0.14434	436.5	1.22964	436.5	9.05625	436.5	-7.04813
436	-1.58899	436	0.86785	436	0.00796	436	4.36879	436	8.73594	436	-7.49415
435.5	-0.72723	435.5	0.97768	435.5	-0.12615	435.5	3.13355	435.5	9.30386	435.5	-7.44614
435	-0.32002	435	1.32188	435	1.0288	435	4.24124	435	8.59112	435	-8.54132
434.5	-0.18668	434.5	1.25612	434.5	-0.58589	434.5	3.00121	434.5	8.56207	434.5	-8.76244
434	-0.39559	434	1.58098	434	-0.0901	434	1.38093	434	9.58375	434	-8.70043
433.5	-1.715	433.5	2.72863	433.5	-0.83984	433.5	2.65693	433.5	8.67341	433.5	-8.08811
433	-0.82526	433	1.45724	433	-0.22587	433	2.57295	433	7.45028	433	-8.17516
432.5	-0.31193	432.5	1.32557	432.5	-0.0373	432.5	4.57434	432.5	7.38664	432.5	-9.00645
432	0.3518	432	0.94116	432	0.26252	432	3.01766	432	7.89546	432	-8.4337
431.5	1.38722	431.5	1.79906	431.5	0.47282	431.5	4.62712	431.5	7.53401	431.5	-8.06412
431	2.23906	431	1.45151	431	0.94063	431	2.31952	431	7.39046	431	-10.3976
430.5	2.15211	430.5	1.78981	430.5	-0.27437	430.5	3.5763	430.5	6.96593	430.5	-9.38797
430	3.20655	430	2.32208	430	-0.01115	430	2.69247	430	6.58066	430	-9.13041
429.5	3.00809	429.5	1.59689	429.5	-1.24994	429.5	0.03444	429.5	6.62029	429.5	-8.31346
429	1.54731	429	3.52185	429	-0.62219	429	0.0228	429	8.6759	429	-8.81552
428.5	2.18917	428.5	2.73891	428.5	-1.6183	428.5	1.30422	428.5	8.65276	428.5	-10.5797
428	2.05509	428	4.40548	428	-1.30323	428	2.37863	428	8.51304	428	-9.94927
427.5	2.34648	427.5	4.8676	427.5	-2.58325	427.5	3.25841	427.5	8.19888	427.5	-8.34377
427	2.68013	427	4.28893	427	-1.2553	427	0.17863	427	8.19263	427	-9.52058
426.5	2.66784	426.5	4.43654	426.5	-0.95671	426.5	0.14455	426.5	9.97925	426.5	-10.7655
426	1.39262	426	4.40371	426	-0.87562	426	-0.1755	426	9.81185	426	-8.99975
425.5	1.70632	425.5	4.24792	425.5	-1.85609	425.5	0.13675	425.5	10.1777	425.5	-10.2473
425	1.06471	425	3.56744	425	-1.29787	425	1.25056	425	11.4602	425	-9.41619
424.5	0.81837	424.5	3.33051	424.5	-1.5917	424.5	2.18114	424.5	12.0696	424.5	-9.66778
424	-0.42187	424	2.55181	424	-1.62405	424	3.79025	424	12.4778	424	-8.82365
423.5	-0.41412	423.5	2.49689	423.5	-1.75129	423.5	4.55165	423.5	12.294	423.5	-9.95181
423	-1.12259	423	1.43044	423	-1.38834	423	5.82351	423	11.5779	423	-8.67313
422.5	-1.24951	422.5	1.06093	422.5	-1.58615	422.5	5.6876	422.5	11.1856	422.5	-8.77284
422	-0.71208	422	0.4305	422	-0.20522	422	6.02481	422	10.4673	422	-8.94878
421.5	-0.80987	421.5	0.02482	421.5	0.23806	421.5	8.64264	421.5	11.5317	421.5	-8.78497
421	-0.82847	421	-0.62593	421	0.18008	421	8.8111	421	10.2971	421	-10.0291
420.5	-0.79914	420.5	-1.1649	420.5	-0.53139	420.5	8.16183	420.5	9.60996	420.5	-10.7414
420	-0.76292	420	-0.83069	420	-0.29596	420	5.82024	420	9.42548	420	-10.5955
419.5	0.61741	419.5	-1.15188	419.5	0.52796	419.5	7.90699	419.5	9.56689	419.5	-11.7257
419	0.4305	419	-1.24241	419	1.10175	419	2.40392	419	9.39098	419	-12.1689
418.5	-0.19908	418.5	0.17692	418.5	-0.46058	418.5	3.97539	418.5	9.09757	418.5	-11.5533
418	-0.10523	418	0.39007	418	-1.08518	418	5.09033	418	10.3882	418	-11.8888
417.5	-0.89316	417.5	-0.30828	417.5	0.48003	417.5	0.77844	417.5	10.5691	417.5	-12.1763
417	-0.47112	417	-1.74418	417	0.86861	417	-1.40609	417	9.36857	417	-12.8439
416.5	-0.33777	416.5	-0.9557	416.5	0.61757	416.5	0.69215	416.5	9.46213	416.5	-13.038
416	0.71598	416	-0.56503	416	0.22344	416	-0.87401	416	9.26035	416	-13.8853
415.5	-0.09146	415.5	-1.20023	415.5	-0.31493	415.5	-1.19883	415.5	8.96267	415.5	-13.8131
415	0.41918	415	-2.50297	415	0.93122	415	-1.39348	415	8.46284	415	-12.8753
414.5	0.06505	414.5	-2.46122	414.5	1.02384	414.5	-4.49613	414.5	9.42857	414.5	-13.1685
414	-0.38453	414	-1.61414	414	1.93893	414	-3.28568	414	10.0143	414	-14.2201
413.5	-0.83702	413.5	-1.03075	413.5	1.88879	413.5	-3.03183	413.5	11.9614	413.5	-14.3646
413	-2.07069	413	-1.65726	413	1.56368	413	-4.93139	413	12.5788	413	-12.2787
412.5	-1.75763	412.5	-1.9343	412.5	1.09072	412.5	-1.32609	412.5	12.666	412.5	-12.1425
412	-1.2956	412	-1.64108	412	1.08186	412	-0.36843	412	13.0499	412	-13.1163
411.5	-0.76032	411.5	-1.3098	411.5	1.70338	411.5	-0.53125	411.5	12.484	411.5	-13.5366
411	0.37349	411	-0.47336	411	1.05701	411	0.70664	411	11.5586	411	-13.3904
410.5	0.87207	410.5	0.81485	410.5	0.79346	410.5	1.86602	410.5	11.9355	410.5	-14.6441
410	0.94106	410	-0.80341	410	0.59785	410	0.90685	410	12.358	410	-13.7281
409.5	1.19295	409.5	-0.0912	409.5	0.67321	409.5	-1.34515	409.5	11.9477	409.5	-12.993
409	0.56411	409	-0.24533	409	0.17592	409	-1.45026	409	12.9976	409	-13.4157
408.5	0.06283	408.5	0.29987	408.5	0.2704	408.5	0.53738	408.5	14.0132	408.5	-13.937
408	1.04931	408	0.56572	408	-1.10564	408	0.94699	408	15.6625	408	-13.7008
407.5	1.01349	407.5	1.01967	407.5	-1.18093	407.5	0.37474	407.5	14.842	407.5	-15.0275
407	1.3574	407	0.29059	407	-2.63795	407	0.0395	407	16.099	407	-15.6744
406.5	1.40777	406.5	-0.02243	406.5	-3.00707	406.5	2.34459	406.5	17.2921	406.5	-16.0221
406	1.11967	406	0.48432	406	-2.54984	406	0.19855	406	16.1386	406	-17.5907
405.5	1.01184	405.5	0.65821	405.5	-1.94327	405.5	0.4623	405.5	16.4351	405.5	-17.1459
405	-0.34365	405	0.04895	405	-1.43637	405	-2.41889	405	16.6246	405	-17.1669
404.5	0.2824	404.5	-1.15185	404.5	-0.81378	404.5	-2.82562	404.5	16.4203	404.5	-17.5271
404	-0.44329	404	-1.97536	404	-1.31644	404	-1.69722	404	15.7662	404	-18.5495
403.5	-0.7156	403.5	-0.27181	403.5	-0.45581	403.5	-1.90568	403.5	15.8623	403.5	-18.1105
403	-1.38974	403	-0.95857	403	-0.1456	403	-0.5024	403	16.2212	403	-17.0491
402.5	-1.02977	402.5	-0.36353	402.5	0.0085	402.5	-0.38245	402.5	16.7557	402.5	-18.3099
402	-1.06271	402	-0.56039	402	-0.19608	402	-1.28829	402	17.4044	402	-19.5056
401.5	-0.81809	401.5	1.20467	401.5	0.0136	401.5	-1.18135	401.5	17.1736	401.5	-19.9217
401	-0.32501	401	0.15584	401	-1.1678	401	-0.68276	401	16.4801	401	-20.6545
400.5	-0.1697	400.5	1.73847	400.5	-0.92496	400.5	0.99298	400.5	14.4763	400.5	-19.9412
400	-0.38747	400	2.17426	400	-0.76438	400	2.69645	400	14.3896	400	-20.9819
399.5	0.12018	399.5	2.38042	399.5	-1.37146	399.5	2.45169	399.5	15.7183	399.5	-20.158
399	0.12563	399	2.44644	399	-2.83145	399	2.01072	399	16.0628	399	-19.4511
398.5	0.89897	398.5	2.30656	398.5	-3.0085	398.5	2.94801	398.5	15.0955	398.5	-18.4854
398	-0.5128	398	3.30841	398	-3.41385	398	2.08309	398	15.9943	398	-18.3386
397.5	-0.44461	397.5	3.00257	397.5	-2.9642	397.5	2.18814	397.5	16.5038	397.5	-16.207
397	-0.07978	397	2.77132	397	-2.52956	397	2.01545	397	15.7717	397	-17.9181
396.5	0.66093	396.5	2.50047	396.5	-3.97565	396.5	0.16316	396.5	14.9589	396.5	-18.8088
396	1.04809	396	1.91875	396	-2.90851	396	0.83745	396	15.2389	396	-19.4773
395.5	1.30173	395.5	1.92541	395.5	-2.8325	395.5	0.92705	395.5	16.7047	395.5	-18.8928
395	0.53911	395	0.54898	395	-2.53697	395	0.81874	395	17.5447	395	-19.3155
394.5	-0.66812	394.5	0.15669	394.5	-3.6016	394.5	0.59956	394.5	17.5537	394.5	-20.0077
394	-0.51399	394	-2.34895	394	-3.74038	394	-3.27894	394	17.6017	394	-20.3774
393.5	0.38078	393.5	-2.31174	393.5	-3.41787	393.5	-4.24889	393.5	17.3166	393.5	-18.68
393	0.43067	393	-1.99704	393	-2.97843	393	-5.23442	393	17.6377	393	-20.7038
392.5	-0.29482	392.5	-3.53109	392.5	-2.54788	392.5	-2.5863	392.5	18.6819	392.5	-21.4706
392	-0.16946	392	-2.85332	392	-1.60294	392	-0.425	392	19.396	392	-20.081
391.5	-0.27503	391.5	-2.66716	391.5	-0.64857	391.5	-1.73662	391.5	19.8337	391.5	-19.3724
391	-0.76594	391	-1.16959	391	-0.59828	391	-0.70614	391	17.959	391	-18.9598
390.5	-0.8234	390.5	-1.33946	390.5	-0.81443	390.5	-0.65059	390.5	18.3326	390.5	-20.2981
390	-1.65713	390	-1.41834	390	-0.54895	390	-1.42651	390	17.6315	390	-20.8746
389.5	-1.99184	389.5	-1.05062	389.5	-0.25405	389.5	-0.22061	389.5	16.7742	389.5	-20.6688
389	-2.70932	389	-0.27041	389	-1.43396	389	-2.75842	389	14.96	389	-20.6739
388.5	-2.55639	388.5	-0.0223	388.5	-0.99214	388.5	-4.41956	388.5	15.4757	388.5	-19.4008
388	-3.01384	388	0.5323	388	-0.12943	388	-5.73312	388	17.5086	388	-19.6834
387.5	-1.60775	387.5	2.06297	387.5	0.76616	387.5	-5.58425	387.5	17.9351	387.5	-20.7245
387	-2.18827	387	1.84973	387	0.98731	387	-2.16626	387	16.2876	387	-19.5937
386.5	-2.47485	386.5	2.76443	386.5	1.29681	386.5	-0.67862	386.5	15.6566	386.5	-19.7228
386	-3.23877	386	2.40529	386	0.55761	386	-1.8291	386	15.059	386	-20.0034
385.5	-3.86276	385.5	2.08767	385.5	0.11806	385.5	-2.018	385.5	15.0972	385.5	-19.8224
385	-3.84224	385	1.90906	385	-0.67948	385	-2.87336	385	15.8983	385	-18.3195
384.5	-4.71191	384.5	0.19487	384.5	-0.60096	384.5	-2.29324	384.5	16.2012	384.5	-16.5198
384	-3.75006	384	-0.05913	384	-0.20525	384	-2.49842	384	14.8189	384	-15.9909
383.5	-4.0428	383.5	0.53271	383.5	-0.50981	383.5	-0.30502	383.5	13.5371	383.5	-15.7527
383	-3.14377	383	-0.09288	383	-0.58176	383	2.86043	383	13.5232	383	-16.4248
382.5	-2.5648	382.5	-0.13719	382.5	-0.13185	382.5	3.60415	382.5	12.973	382.5	-16.1353
382	-2.26502	382	0.5932	382	-0.58144	382	6.95117	382	12.8502	382	-16.9792
381.5	-1.38255	381.5	-0.21622	381.5	-1.19573	381.5	6.58904	381.5	13.4878	381.5	-18.6285
381	-2.10653	381	-0.81695	381	0.43059	381	9.59065	381	13.2771	381	-19.078
380.5	-1.87339	380.5	-1.17414	380.5	1.49404	380.5	7.56521	380.5	14.8871	380.5	-20.3891
380	-0.58444	380	-1.15754	380	0.5797	380	5.05445	380	13.2557	380	-20.1245
379.5	-0.44223	379.5	0.37588	379.5	-0.3374	379.5	3.3308	379.5	12.751	379.5	-19.5788
379	0.51715	379	0.28694	379	-0.41046	379	3.81117	379	11.2181	379	-18.1104
378.5	0.41856	378.5	0.33233	378.5	0.58522	378.5	1.80526	378.5	10.5214	378.5	-18.6114
378	0.79279	378	0.65076	378	-0.13063	378	1.80259	378	10.0252	378	-17.9986
377.5	1.7228	377.5	0.76892	377.5	-0.33379	377.5	-0.78797	377.5	10.7068	377.5	-15.0776
377	1.53362	377	0.6768	377	0.10769	377	-2.21059	377	8.73886	377	-15.4467
376.5	1.46785	376.5	0.98339	376.5	-0.31807	376.5	-4.26858	376.5	8.35514	376.5	-16.5593
376	1.6309	376	2.05658	376	0.09102	376	-6.02193	376	8.42382	376	-17.0563
375.5	2.15579	375.5	1.46816	375.5	0.0907	375.5	-6.43526	375.5	8.94116	375.5	-16.4938
375	1.88864	375	0.66666	375	-0.13389	375	-5.07653	375	9.17288	375	-16.2832
374.5	2.37209	374.5	0.97641	374.5	-0.21749	374.5	-4.59327	374.5	9.29497	374.5	-16.3988
374	2.29012	374	0.91661	374	-1.225	374	-5.15549	374	10.2363	374	-15.404
373.5	0.79815	373.5	1.38799	373.5	-0.24423	373.5	-3.14228	373.5	9.59756	373.5	-14.5502
373	0.08205	373	0.58793	373	0.87307	373	-2.13047	373	9.92879	373	-13.7805
372.5	0.19171	372.5	0.66872	372.5	1.45176	372.5	-3.39157	372.5	9.45264	372.5	-12.5741
372	0.7976	372	0.57048	372	0.55787	372	-1.57214	372	9.19445	372	-11.2748
371.5	1.56992	371.5	0.79622	371.5	0.34405	371.5	-2.17143	371.5	9.6991	371.5	-11.0212
371	0.94302	371	1.034	371	1.38561	371	-2.15639	371	10.0472	371	-10.0253
370.5	0.79591	370.5	0.43884	370.5	1.05458	370.5	-0.21004	370.5	11.4732	370.5	-10.1207
370	0.52632	370	0.10942	370	1.14217	370	0.78426	370	11.4579	370	-10.7979
369.5	-0.14392	369.5	-0.7081	369.5	0.8179	369.5	1.03349	369.5	11.3051	369.5	-10.276
369	-1.50921	369	-0.45924	369	1.56413	369	-0.02295	369	10.784	369	-11.0102
368.5	-1.41988	368.5	0.00439	368.5	1.78304	368.5	-0.72634	368.5	10.3325	368.5	-9.42248
368	-1.45612	368	0.49492	368	1.59283	368	-1.66374	368	9.87271	368	-9.95111
367.5	-1.73705	367.5	0.77648	367.5	1.65013	367.5	-2.34329	367.5	8.80476	367.5	-10.5918
367	-0.29957	367	1.58154	367	1.5584	367	-0.32452	367	8.50552	367	-10.8397
366.5	-0.14974	366.5	1.93109	366.5	0.316	366.5	1.01065	366.5	8.39625	366.5	-11.3867
366	-0.4933	366	2.04548	366	0.5296	366	1.45522	366	7.81768	366	-10.1532
365.5	-0.65289	365.5	2.37222	365.5	0.63646	365.5	2.03659	365.5	7.54851	365.5	-9.87307
365	-0.9517	365	3.08669	365	0.9977	365	2.44276	365	6.88636	365	-9.43418
364.5	-1.43018	364.5	2.84563	364.5	0.16924	364.5	4.00909	364.5	7.21105	364.5	-9.82571
364	-0.80897	364	3.05738	364	-0.07406	364	3.85253	364	7.66973	364	-10.0427
363.5	-0.62628	363.5	3.46003	363.5	-0.04513	363.5	4.07385	363.5	8.13599	363.5	-8.41794
363	-0.76702	363	3.70925	363	-0.20117	363	3.4805	363	7.62537	363	-9.10798
362.5	0.12547	362.5	3.14061	362.5	-1.03786	362.5	4.53613	362.5	6.6546	362.5	-9.48491
362	0.70854	362	3.04883	362	-1.16152	362	3.7998	362	5.96335	362	-8.06598
361.5	1.11543	361.5	2.87137	361.5	-1.61923	361.5	4.61792	361.5	6.08158	361.5	-8.08304
361	1.31991	361	3.27942	361	-1.38824	361	5.59418	361	6.67998	361	-7.95587
360.5	0.42488	360.5	2.91022	360.5	-1.7846	360.5	5.51389	360.5	7.27912	360.5	-7.54442
360	0.38933	360	2.48911	360	-1.37117	360	3.89106	360	7.14387	360	-8.32786
359.5	0.48253	359.5	2.17924	359.5	-1.29304	359.5	3.80928	359.5	6.56585	359.5	-6.86826
359	1.05883	359	2.174	359	-1.30538	359	2.57279	359	6.38387	359	-5.73106
358.5	1.09012	358.5	2.5724	358.5	-0.69712	358.5	1.57814	358.5	6.70087	358.5	-5.27567
358	0.84899	358	1.8994	358	-0.19606	358	3.36388	358	5.55209	358	-5.40847
357.5	1.26584	357.5	2.90839	357.5	0.24929	357.5	2.99443	357.5	5.56725	357.5	-6.38186
357	1.42567	357	2.28959	357	0.10477	357	2.18794	357	5.47569	357	-6.52747
356.5	0.91277	356.5	1.9651	356.5	1.51395	356.5	1.54952	356.5	5.21165	356.5	-5.71425
356	0.35674	356	2.66906	356	1.75459	356	0.26759	356	4.48412	356	-4.91405
355.5	0.1853	355.5	2.78563	355.5	1.91077	355.5	-0.48765	355.5	3.32584	355.5	-5.25678
355	0.21857	355	1.85231	355	2.46942	355	-0.51854	355	2.76674	355	-5.03375
354.5	-0.65477	354.5	1.96829	354.5	2.75149	354.5	-0.39979	354.5	2.92458	354.5	-4.10807
354	-0.14006	354	2.08691	354	3.21582	354	-0.20679	354	3.09072	354	-4.52943
353.5	0.66566	353.5	1.70879	353.5	2.87725	353.5	-0.79268	353.5	3.03873	353.5	-3.4489
353	0.75251	353	1.73595	353	2.91865	353	-0.61538	353	2.39157	353	-3.64163
352.5	0.79867	352.5	1.65093	352.5	2.3047	352.5	0.4071	352.5	2.12559	352.5	-3.29381
352	0.62301	352	1.03239	352	1.94748	352	0.32631	352	2.08127	352	-3.16894
351.5	0.58295	351.5	0.96582	351.5	1.78075	351.5	-0.53358	351.5	2.37571	351.5	-2.78237
351	0.24313	351	0.76151	351	1.55162	351	-1.89877	351	2.15285	351	-3.32168
350.5	0.15038	350.5	0.96896	350.5	1.85168	350.5	-0.83551	350.5	1.26573	350.5	-3.00559
350	0.37524	350	0.87369	350	1.042	350	-0.33183	350	1.31573	350	-1.81429

## Sheet: Fig 3f
XRD
(S)-BU Crystal		(S)-BU toroid
2-Theta (degree)	Intensity	2-Theta (degree)	Intensity
1	12.6189	1.03193	12862
1.02	13.0224	1.05819	12336
1.04	13.4457	1.08445	11878
1.06	13.8899	1.11071	11227
1.08	14.3565	1.13697	10601
1.1	14.847	1.16323	9978
1.12	15.363	1.18949	9139
1.14	15.9064	1.21575	8535
1.16	16.4791	1.24201	7712
1.18	17.0833	1.26828	7159
1.2	17.7213	1.29454	6782
1.22	18.3957	1.3208	6335
1.24	19.1094	1.34706	6004
1.26	19.8653	1.37332	5853
1.28	20.667	1.39958	5730
1.3	21.5181	1.42584	5555
1.32	22.4229	1.4521	5288
1.34	23.3859	1.47836	5176
1.36	24.4122	1.50462	4971
1.38	25.5076	1.53088	4693
1.4	26.6782	1.55714	4717
1.42	27.9313	1.5834	4605
1.44	29.2746	1.60966	4487
1.46	30.7172	1.63592	4310
1.48	32.2688	1.66218	4299
1.5	33.941	1.68844	4104
1.52	35.7463	1.7147	4096
1.54	37.6994	1.74097	4003
1.56	39.8167	1.76723	4043
1.58	42.1173	1.79349	3985
1.6	44.6228	1.81975	3964
1.62	47.3582	1.84601	3958
1.64	50.3525	1.87227	3926
1.66	53.6394	1.89853	4097
1.68	57.2582	1.92479	3953
1.7	61.2549	1.95105	4202
1.72	65.684	1.97731	4169
1.74	70.61	2.00357	4229
1.76	76.1098	2.02983	4375
1.78	82.2758	2.05609	4558
1.8	89.2196	2.08235	4703
1.82	97.0773	2.10861	4800
1.84	106.016	2.13487	5240
1.86	116.242	2.16113	5583
1.88	128.013	2.1874	5857
1.9	141.656	2.21366	6036
1.92	157.587	2.23992	6130
1.94	176.342	2.26618	5633
1.96	198.626	2.29244	4961
1.98	225.372	2.3187	4178
2	257.842	2.34496	3354
2.02	297.77	2.37122	2800
2.04	347.588	2.39748	2546
2.06	410.788	2.42374	2154
2.08	492.527	2.45	2003
2.1	600.742	2.47626	1966
2.12	748.537	2.50252	1845
2.14	959.825	2.52878	1746
2.16	1281.93	2.55504	1596
2.18	1807.19	2.5813	1529
2.2	2693.51	2.60756	1539
2.22	4151.73	2.63382	1540
2.24	6327.51	2.66009	1428
2.26	8839.78	2.68635	1345
2.28	10000	2.71261	1352
2.3	8523.29	2.73887	1358
2.32	5990.1	2.76513	1258
2.34	3910.52	2.79139	1257
2.36	2543.17	2.81765	1162
2.38	1718.13	2.84391	1204
2.4	1228.47	2.87017	1178
2.42	925.733	2.89643	1140
2.44	725.232	2.92269	1131
2.46	583.942	2.94895	1051
2.48	479.976	2.97521	1057
2.5	401.169	3.00147	1039
2.52	340.062	3.02773	1040
2.54	291.777	3.05399	1010
2.56	252.996	3.08025	1035
2.58	221.401	3.10651	1021
2.6	195.332	3.13278	987
2.62	173.581	3.15904	1020
2.64	155.25	3.1853	994
2.66	139.662	3.21156	970
2.68	126.297	3.23782	974
2.7	114.755	3.26408	981
2.72	104.72	3.29034	967
2.74	95.9406	3.3166	928
2.76	88.2173	3.34286	922
2.78	81.3875	3.36912	885
2.8	75.3189	3.39538	916
2.82	69.9029	3.42164	881
2.84	65.0492	3.4479	898
2.86	60.6829	3.47416	888
2.88	56.741	3.50042	834
2.9	53.1703	3.52668	913
2.92	49.9256	3.55294	920
2.94	46.9687	3.57921	849
2.96	44.2664	3.60547	825
2.98	41.7904	3.63173	853
3	39.5162	3.65799	866
3.02	37.4224	3.68425	860
3.04	35.4905	3.71051	859
3.06	33.7042	3.73677	849
3.08	32.0493	3.76303	824
3.1	30.5133	3.78929	847
3.12	29.2839	3.81555	866
3.14	27.9591	3.84181	814
3.16	26.7236	3.86807	868
3.18	25.5698	3.89433	847
3.2	24.4907	3.92059	797
3.22	23.4801	3.94685	830
3.24	22.5324	3.97311	790
3.26	21.6426	3.99937	825
3.28	20.8061	4.02563	820
3.3	20.019	4.0519	859
3.32	19.2775	4.07816	853
3.34	18.5783	4.10442	854
3.36	17.9184	4.13068	809
3.38	17.2949	4.15694	899
3.4	16.7055	4.1832	814
3.42	16.1477	4.20946	864
3.44	15.6196	4.23572	860
3.46	15.1193	4.26198	928
3.48	14.6449	4.28824	958
3.5	14.195	4.3145	880
3.52	13.7679	4.34076	999
3.54	13.3626	4.36702	924
3.56	12.9776	4.39328	961
3.58	12.6119	4.41954	1002
3.6	12.2645	4.4458	1044
3.62	11.9345	4.47206	1046
3.64	11.621	4.49832	1103
3.66	11.3232	4.52459	1078
3.68	11.0405	4.55085	1032
3.7	10.7723	4.57711	1076
3.72	10.518	4.60337	995
3.74	0.61334	4.62963	993
3.76	0.64434	4.65589	956
3.78	0.67775	4.68215	923
3.8	0.71382	4.70841	945
3.82	0.75284	4.73467	1002
3.84	0.79515	4.76093	907
3.86	0.84113	4.78719	890
3.88	0.8912	4.81345	867
3.9	0.94587	4.83971	863
3.92	1.00572	4.86597	884
3.94	1.07142	4.89223	876
3.96	1.14376	4.91849	853
3.98	1.22366	4.94475	875
4	1.31222	4.97102	941
4.02	1.41071	4.99728	869
4.04	1.52069	5.02354	824
4.06	1.64401	5.0498	892
4.08	1.78289	5.07606	913
4.1	1.94007	5.10232	882
4.12	2.1189	5.12858	862
4.14	2.3235	5.15484	898
4.16	2.55908	5.1811	813
4.18	2.83215	5.20736	849
4.2	3.15106	5.23362	876
4.22	3.5266	5.25988	858
4.24	3.97289	5.28614	813
4.26	4.50869	5.3124	856
4.28	5.15933	5.33866	883
4.3	5.95967	5.36492	842
4.32	6.95862	5.39118	905
4.34	8.22645	5.41744	837
4.36	9.86697	5.44371	917
4.38	12.0402	5.46997	884
4.4	15.0109	5.49623	854
4.42	19.2634	5.52249	862
4.44	25.7571	5.54875	852
4.46	36.3604	5.57501	972
4.48	54.2548	5.60127	903
4.5	83.655	5.62753	941
4.52	127.369	5.65379	889
4.54	177.338	5.68005	938
4.56	199.331	5.70631	922
4.58	168.873	5.73257	909
4.6	118.339	5.75883	902
4.62	77.1982	5.78509	888
4.64	50.2299	5.81135	938
4.66	33.976	5.83761	918
4.68	24.3257	5.86387	967
4.7	18.3507	5.89013	904
4.72	14.387	5.9164	959
4.74	11.5905	5.94266	971
4.76	9.53099	5.96892	957
4.78	7.96894	5.99518	974
4.8	6.75715	6.02144	938
4.82	5.79924	6.0477	911
4.84	5.02961	6.07396	955
4.86	4.40238	6.10022	1032
4.88	3.88472	6.12648	960
4.9	3.45269	6.15274	966
4.92	3.08851	6.179	1025
4.94	2.77876	6.20526	988
4.96	2.51315	6.23152	943
4.98	2.28372	6.25778	984
5	2.0842	6.28404	998
5.02	1.90965	6.3103	983
5.04	1.75606	6.33656	1040
5.06	1.62023	6.36282	1034
5.08	1.49952	6.38909	1076
5.1	1.39178	6.41535	1012
5.12	1.29522	6.44161	1008
5.14	1.20835	6.46787	1091
5.16	1.12992	6.49413	1042
5.18	1.05886	6.52039	1127
5.2	0.9943	6.54665	1108
5.22	0.93545	6.57291	1118
5.24	0.88166	6.59917	1136
5.26	0.83238	6.62543	1176
5.28	0.78711	6.65169	1167
5.3	0.74543	6.67795	1085
5.32	0.70697	6.70421	1180
5.34	0.67141	6.73047	1112
5.36	0.63846	6.75673	1149
5.38	0.60788	6.78299	1157
5.4	1.13417	6.80925	1071
5.42	1.1234	6.83552	1068
5.44	1.11508	6.86178	1021
5.46	1.1091	6.88804	990
5.48	1.10536	6.9143	942
5.5	1.10378	6.94056	932
5.52	1.1043	6.96682	934
5.54	1.10688	6.99308	862
5.56	1.11148	7.01934	803
5.58	1.11807	7.0456	888
5.6	1.12666	7.07186	900
5.62	1.13725	7.09812	878
5.64	1.14985	7.12438	859
5.66	1.1645	7.15064	915
5.68	1.18123	7.1769	857
5.7	1.2001	7.20316	861
5.72	1.22118	7.22942	896
5.74	1.24455	7.25568	847
5.76	1.2703	7.28194	828
5.78	1.29854	7.30821	821
5.8	1.3294	7.33447	886
5.82	1.36302	7.36073	818
5.84	1.39957	7.38699	844
5.86	1.43923	7.41325	833
5.88	1.48221	7.43951	828
5.9	1.52874	7.46577	874
5.92	1.5791	7.49203	821
5.94	1.63356	7.51829	827
5.96	1.69248	7.54455	828
5.98	1.75622	7.57081	818
6	1.82522	7.59707	825
6.02	1.70733	7.62333	869
6.04	1.79348	7.64959	856
6.06	1.88631	7.67585	772
6.08	1.98653	7.70211	853
6.1	2.09494	7.72837	854
6.12	2.21246	7.75463	826
6.14	2.34013	7.7809	805
6.16	2.47916	7.80716	769
6.18	2.63093	7.83342	822
6.2	2.79705	7.85968	819
6.22	2.97938	7.88594	804
6.24	3.18009	7.9122	879
6.26	3.40174	7.93846	770
6.28	3.64732	7.96472	810
6.3	3.92041	7.99098	802
6.32	4.22526	8.01724	880
6.34	4.56697	8.0435	885
6.36	4.95171	8.06976	837
6.38	5.38699	8.09602	877
6.4	5.88203	8.12228	896
6.42	6.44822	8.14854	848
6.44	7.0998	8.1748	874
6.46	7.85475	8.20106	805
6.48	8.73598	8.22733	937
6.5	9.77309	8.25359	922
6.52	11.0048	8.27985	859
6.54	12.4824	8.30611	913
6.56	14.2754	8.33237	863
6.58	16.4788	8.35863	894
6.6	19.2262	8.38489	978
6.62	22.7089	8.41115	908
6.64	27.2092	8.43741	926
6.66	33.1603	8.46367	912
6.68	41.2751	8.48993	967
6.7	52.8485	8.51619	955
6.72	70.4379	8.54245	979
6.74	99.0488	8.56871	933
6.76	147.31	8.59497	983
6.78	226.907	8.62123	971
6.8	346.426	8.64749	1040
6.82	486.919	8.67375	1007
6.84	557.34	8.70002	1042
6.86	480.46	8.72628	1104
6.88	339.544	8.75254	1059
6.9	221.989	8.7788	1063
6.92	144.245	8.80506	1114
6.94	97.2331	8.83132	1074
6.96	69.3479	8.85758	1052
6.98	52.1534	8.88384	1104
7	40.7999	8.9101	1133
7.02	32.8178	8.93636	1128
7.04	26.9533	8.96262	1195
7.06	22.5128	8.98888	1212
7.08	19.0728	9.01514	1144
7.1	16.3566	9.0414	1137
7.12	14.1766	9.06766	1146
7.14	12.4014	9.09392	1145
7.16	10.9376	9.12018	1103
7.18	9.71679	9.14644	1148
7.2	8.68834	9.17271	1102
7.22	7.81408	9.19897	987
7.24	7.06481	9.22523	944
7.26	6.41791	9.25149	1005
7.28	5.8556	9.27775	943
7.3	5.36381	9.30401	977
7.32	4.93127	9.33027	939
7.34	4.54886	9.35653	917
7.36	4.20913	9.38279	920
7.38	3.90599	9.40905	896
7.4	3.63438	9.43531	882
7.42	3.39007	9.46157	898
7.44	3.16955	9.48783	870
7.46	2.96982	9.51409	858
7.48	2.78835	9.54035	941
7.5	2.62299	9.56661	826
7.52	2.47189	9.59287	867
7.54	2.33346	9.61914	866
7.56	2.20633	9.6454	830
7.58	2.08929	9.67166	828
7.6	1.98131	9.69792	862
7.62	1.88148	9.72418	814
7.64	1.789	9.75044	827
7.66	1.70317	9.7767	867
7.68	2.6072	9.80296	856
7.7	2.56067	9.82922	828
7.72	2.52032	9.85548	832
7.74	2.48579	9.88174	866
7.76	2.45676	9.908	764
7.78	2.43295	9.93426	838
7.8	2.41416	9.96052	827
7.82	2.40018	9.98678	799
7.84	2.39086	10.013	774
7.86	2.38609	10.0393	873
7.88	2.38576	10.0656	752
7.9	2.38983	10.0918	856
7.92	2.39825	10.1181	784
7.94	2.41102	10.1443	802
7.96	2.42816	10.1706	807
7.98	2.44972	10.1969	791
8	2.47576	10.2231	773
8.02	2.50638	10.2494	838
8.04	2.54172	10.2757	758
8.06	2.58194	10.3019	771
8.08	2.62722	10.3282	769
8.1	2.67778	10.3544	771
8.12	2.73389	10.3807	782
8.14	2.79584	10.407	771
8.16	2.86397	10.4332	789
8.18	2.93868	10.4595	798
8.2	3.0204	10.4857	741
8.22	3.10963	10.512	753
8.24	3.20694	10.5382	750
8.26	3.31298	10.5645	751
8.28	3.42845	10.5908	791
8.3	3.01529	10.617	744
8.32	3.16667	10.6433	766
8.34	3.32972	10.6696	761
8.36	3.50568	10.6958	731
8.38	3.69595	10.7221	705
8.4	3.90211	10.7483	784
8.42	4.12599	10.7746	707
8.44	4.36966	10.8009	737
8.46	4.63553	10.8271	770
8.48	4.92637	10.8534	694
8.5	5.24541	10.8796	764
8.52	5.59639	10.9059	778
8.54	5.98373	10.9322	722
8.56	6.41261	10.9584	739
8.58	6.88916	10.9847	706
8.6	7.4207	11.0109	736
8.62	8.016	11.0372	750
8.64	8.68565	11.0635	771
8.66	9.4425	11.0897	695
8.68	10.3023	11.116	755
8.7	11.2845	11.1423	788
8.72	12.4134	11.1685	765
8.74	13.7196	11.1948	740
8.76	15.2418	11.221	753
8.78	17.0301	11.2473	751
8.8	19.15	11.2736	757
8.82	21.6877	11.2998	733
8.84	24.7595	11.3261	768
8.86	28.5244	11.3523	744
8.88	33.2042	11.3786	767
8.9	39.1156	11.4048	715
8.92	46.7224	11.4311	737
8.94	56.7303	11.4574	827
8.96	70.2799	11.4836	765
8.98	89.4003	11.5099	732
9	118.053	11.5362	704
9.02	164.08	11.5624	732
9.04	241.477	11.5887	721
9.06	370.385	11.6149	731
9.08	569.128	11.6412	702
9.1	820.35	11.6675	747
9.12	989.405	11.6937	737
9.14	901.47	11.72	688
9.16	655.926	11.7462	702
9.18	432.533	11.7725	710
9.2	280.241	11.7988	687
9.22	187.051	11.825	712
9.24	131.844	11.8513	727
9.26	98.1916	11.8775	727
9.28	76.3349	11.9038	703
9.3	61.1088	11.9301	692
9.32	50.1119	11.9563	704
9.34	41.7539	11.9826	695
9.36	35.3076	12.0089	699
9.38	30.2647	12.0351	659
9.4	26.21	12.0614	711
9.42	22.9189	12.0876	708
9.44	20.2128	12.1139	736
9.46	18.1703	12.1402	718
9.48	16.2853	12.1664	644
9.5	14.6883	12.1927	680
9.52	13.3244	12.2189	661
9.54	12.151	12.2452	678
9.56	11.1351	12.2714	693
9.58	10.2503	12.2977	707
9.6	9.47572	12.324	658
9.62	8.84088	12.3502	650
9.64	8.24041	12.3765	652
9.66	7.70826	12.4027	702
9.68	7.49952	12.429	641
9.7	7.08503	12.4553	672
9.72	6.71571	12.4815	636
9.74	6.38616	12.5078	673
9.76	6.09184	12.5341	656
9.78	5.82891	12.5603	643
9.8	5.59413	12.5866	658
9.82	5.38471	12.6128	650
9.84	5.19831	12.6391	648
9.86	5.03292	12.6654	603
9.88	4.88687	12.6916	634
9.9	4.75869	12.7179	669
9.92	4.64721	12.7441	658
9.94	4.7521	12.7704	662
9.96	4.75711	12.7967	640
9.98	4.69847	12.8229	679
10	4.6539	12.8492	647
10.02	4.62308	12.8755	673
10.04	4.60581	12.9017	626
10.06	4.90536	12.928	619
10.08	4.92373	12.9542	612
10.1	4.95632	12.9805	628
10.12	5.00358	13.0068	649
10.14	5.06608	13.033	663
10.16	5.14462	13.0593	623
10.18	5.24019	13.0855	624
10.2	5.35404	13.1118	624
10.22	5.48768	13.138	603
10.24	5.64297	13.1643	643
10.26	5.82217	13.1906	658
10.28	6.02799	13.2168	621
10.3	6.26376	13.2431	643
10.32	6.53352	13.2693	599
10.34	6.84225	13.2956	585
10.36	7.19605	13.3219	594
10.38	7.60253	13.3481	621
10.4	8.16431	13.3744	682
10.42	8.71003	13.4007	644
10.44	9.3458	13.4269	615
10.46	10.0919	13.4532	638
10.48	10.9752	13.4794	651
10.5	12.2827	13.5057	643
10.52	13.5696	13.532	640
10.54	15.1503	13.5582	646
10.56	17.1267	13.5845	582
10.58	19.6535	13.6107	571
10.6	22.0434	13.637	589
10.62	26.6601	13.6633	626
10.64	33.4226	13.6895	597
10.66	43.9946	13.7158	613
10.68	61.0875	13.742	530
10.7	88.0815	13.7683	655
10.72	127.188	13.7946	623
10.74	168.535	13.8208	620
10.76	186.232	13.8471	590
10.78	169.779	13.8734	611
10.8	147.655	13.8996	598
10.82	142.509	13.9259	619
10.84	158.151	13.9521	620
10.86	189.907	13.9784	611
10.88	230.987	14.0046	653
10.9	253.955	14.0309	642
10.92	225.882	14.0572	581
10.94	171.871	14.0834	599
10.96	127.455	14.1097	649
10.98	101.205	14.1359	593
11	91.0779	14.1622	668
11.02	94.3655	14.1885	635
11.04	109.839	14.2147	623
11.06	135.754	14.241	629
11.08	167.354	14.2673	632
11.1	206.76	14.2935	626
11.12	262.214	14.3198	617
11.14	311.23	14.346	607
11.16	299.72	14.3723	639
11.18	234.125	14.3986	635
11.2	168.091	14.4248	578
11.22	122.735	14.4511	641
11.24	96.7876	14.4773	617
11.26	84.7904	14.5036	618
11.28	82.6921	14.5299	600
11.3	89.3425	14.5561	587
11.32	106.785	14.5824	613
11.34	139.908	14.6086	612
11.36	194.577	14.6349	646
11.38	270.471	14.6612	639
11.4	340.624	14.6874	635
11.42	352.488	14.7137	649
11.44	315.657	14.74	600
11.46	292.658	14.7662	644
11.48	311.69	14.7925	649
11.5	357.411	14.8187	563
11.52	367.893	14.845	639
11.54	304.932	14.8712	652
11.56	219.145	14.8975	707
11.58	151.916	14.9238	617
11.6	108.266	14.95	645
11.62	82.0772	14.9763	620
11.64	66.7839	15.0025	645
11.66	57.8644	15.0288	670
11.68	52.8537	15.0551	648
11.7	50.7598	15.0813	616
11.72	51.1706	15.1076	663
11.74	54.6829	15.1339	631
11.76	62.5914	15.1601	599
11.78	76.8568	15.1864	669
11.8	99.1259	15.2126	668
11.82	126.844	15.2389	641
11.84	145.885	15.2652	670
11.86	144.358	15.2914	658
11.88	138.817	15.3177	651
11.9	149.222	15.3439	683
11.92	184.122	15.3702	711
11.94	242.384	15.3965	673
11.96	298.707	15.4227	669
11.98	299.88	15.449	639
12	245.772	15.4752	702
12.02	188.653	15.5015	673
12.04	152.709	15.5278	671
12.06	139.669	15.554	656
12.08	148.289	15.5803	688
12.1	181.618	15.6065	682
12.12	248.778	15.6328	685
12.14	361.388	15.6591	675
12.16	517.357	15.6853	640
12.18	652.956	15.7116	704
12.2	640.548	15.7378	678
12.22	493.18	15.7641	692
12.24	338.924	15.7904	723
12.26	230.198	15.8166	692
12.28	165.213	15.8429	699
12.3	131.545	15.8691	737
12.32	118.441	15.8954	676
12.34	117.708	15.9217	672
12.36	118.136	15.9479	743
12.38	109.16	15.9742	724
12.4	95.6274	16.0005	724
12.42	87.9342	16.0267	699
12.44	90.8988	16.053	748
12.46	107.456	16.0792	773
12.48	140.271	16.1055	689
12.5	187.193	16.1318	738
12.52	226.81	16.158	722
12.54	225.458	16.1843	743
12.56	197.284	16.2105	729
12.58	178.081	16.2368	805
12.6	170.505	16.2631	719
12.62	152.067	16.2893	810
12.64	117.225	16.3156	766
12.66	84.0395	16.3418	706
12.68	60.2562	16.3681	769
12.7	44.9316	16.3944	805
12.72	35.3619	16.4206	800
12.74	29.282	16.4469	775
12.76	25.2493	16.4731	812
12.78	22.4827	16.4994	806
12.8	20.594	16.5257	831
12.82	19.4063	16.5519	839
12.84	18.8829	16.5782	772
12.86	19.138	16.6044	753
12.88	20.4156	16.6307	802
12.9	23.2341	16.657	793
12.92	28.5745	16.6832	841
12.94	36.4431	16.7095	832
12.96	43.9867	16.7357	893
12.98	44.8157	16.762	868
13	39.3759	16.7883	870
13.02	34.018	16.8145	853
13.04	32.4676	16.8408	805
13.06	36.085	16.867	817
13.08	46.2054	16.8933	871
13.1	63.9842	16.9196	885
13.12	87.4398	16.9458	837
13.14	103.561	16.9721	884
13.16	94.98	16.9983	856
13.18	70.804	17.0246	892
13.2	48.6771	17.0509	924
13.22	33.5457	17.0771	868
13.24	24.2808	17.1034	894
13.26	18.8252	17.1297	908
13.28	15.5775	17.1559	921
13.3	13.5081	17.1822	924
13.32	12.3548	17.2084	928
13.34	11.8649	17.2347	889
13.36	12.0203	17.261	929
13.38	12.8041	17.2872	932
13.4	13.888	17.3135	881
13.42	14.2925	17.3397	915
13.44	13.5754	17.366	975
13.46	12.4584	17.3923	939
13.48	12.169	17.4185	929
13.5	12.6393	17.4448	967
13.52	13.9672	17.471	1013
13.54	16.4241	17.4973	1006
13.56	20.6215	17.5236	953
13.58	27.608	17.5498	976
13.6	38.7487	17.5761	1069
13.62	54.7243	17.6024	913
13.64	72.4278	17.6286	988
13.66	86.1834	17.6549	1013
13.68	96.9055	17.6811	976
13.7	102.342	17.7074	1001
13.72	89.6714	17.7337	983
13.74	67.0086	17.7599	994
13.76	48.4624	17.7862	977
13.78	37.8241	17.8124	1104
13.8	34.1767	17.8387	1044
13.82	35.2531	17.865	1076
13.84	36.4359	17.8912	1026
13.86	32.5305	17.9175	1036
13.88	25.1355	17.9437	1076
13.9	18.547	17.97	1031
13.92	13.9742	17.9963	1047
13.94	11.1008	18.0225	1002
13.96	9.31677	18.0488	1028
13.98	8.20067	18.075	1069
14	7.30749	18.1013	1155
14.02	6.85441	18.1276	1062
14.04	6.58872	18.1538	1142
14.06	6.47444	18.1801	1076
14.08	6.4946	18.2063	1052
14.1	6.54664	18.2326	1091
14.12	6.83667	18.2589	1184
14.14	7.28181	18.2851	1120
14.16	7.91438	18.3114	1137
14.18	8.78654	18.3376	1168
14.2	9.98127	18.3639	1179
14.22	11.6361	18.3902	1107
14.24	13.9992	18.4164	1138
14.26	17.5564	18.4427	1218
14.28	23.26	18.4689	1201
14.3	32.7732	18.4952	1144
14.32	48.4104	18.5215	1207
14.34	72.0748	18.5477	1232
14.36	100.905	18.574	1173
14.38	118.223	18.6002	1226
14.4	106.951	18.6265	1207
14.42	81.8633	18.6528	1174
14.44	62.2315	18.679	1160
14.46	53.5846	18.7053	1243
14.48	55.9904	18.7315	1225
14.5	68.3468	18.7578	1251
14.52	86.4252	18.7841	1183
14.54	95.9054	18.8103	1231
14.56	84.4	18.8366	1272
14.58	61.8648	18.8629	1237
14.6	42.6197	18.8891	1204
14.62	29.57	18.9154	1222
14.64	21.6121	18.9416	1223
14.66	16.8361	18.9679	1251
14.68	13.8835	18.9942	1326
14.7	11.9567	19.0204	1294
14.72	10.6434	19.0467	1345
14.74	9.73344	19.0729	1315
14.76	9.16981	19.0992	1372
14.78	8.77041	19.1255	1298
14.8	8.55056	19.1517	1257
14.82	8.48647	19.178	1386
14.84	8.56701	19.2042	1311
14.86	8.79147	19.2305	1344
14.88	9.16655	19.2568	1273
14.9	9.71533	19.283	1358
14.92	10.474	19.3093	1325
14.94	11.4928	19.3355	1310
14.96	12.8521	19.3618	1378
14.98	14.6755	19.3881	1360
15	17.1617	19.4143	1359
15.02	20.657	19.4406	1362
15.04	25.826	19.4669	1462
15.06	33.9956	19.4931	1419
15.08	47.6243	19.5194	1431
15.1	70.4927	19.5456	1470
15.12	106.655	19.5719	1485
15.14	155.76	19.5982	1547
15.16	198.162	19.6244	1452
15.18	194.538	19.6507	1481
15.2	149.441	19.6769	1454
15.22	102.106	19.7032	1518
15.24	68.491	19.7294	1499
15.26	47.8849	19.7557	1501
15.28	36.2161	19.782	1529
15.3	30.0964	19.8082	1581
15.32	27.6035	19.8345	1576
15.34	28.0525	19.8608	1600
15.36	31.0486	19.887	1558
15.38	35.0171	19.9133	1597
15.4	35.8292	19.9395	1603
15.42	31.0799	19.9658	1630
15.44	25.0327	19.9921	1646
15.46	20.4673	20.0183	1606
15.48	17.6482	20.0446	1685
15.5	16.1309	20.0708	1713
15.52	15.4608	20.0971	1614
15.54	15.3339	20.1234	1773
15.56	15.5897	20.1496	1754
15.58	16.1602	20.1759	1769
15.6	17.0284	20.2021	1678
15.62	18.2078	20.2284	1783
15.64	19.7361	20.2547	1806
15.66	21.797	20.2809	1858
15.68	24.2494	20.3072	1875
15.7	27.3494	20.3334	1895
15.72	31.3007	20.3597	2014
15.74	36.4081	20.386	1903
15.76	43.1514	20.4122	1937
15.78	52.3504	20.4385	2052
15.8	65.523	20.4647	1987
15.82	85.5135	20.491	2038
15.84	117.087	20.5173	2109
15.86	167.417	20.5435	2134
15.88	243.209	20.5698	2139
15.9	340.813	20.5961	2126
15.92	426.733	20.6223	2313
15.94	475.35	20.6486	2317
15.96	532.878	20.6748	2365
15.98	625.463	20.7011	2406
16	669.976	20.7274	2405
16.02	573.005	20.7536	2386
16.04	409.936	20.7799	2531
16.06	274.454	20.8061	2561
16.08	184.671	20.8324	2553
16.1	130.588	20.8587	2718
16.12	99.4909	20.8849	2791
16.14	82.5217	20.9112	2929
16.16	75.2368	20.9374	2913
16.18	76.0191	20.9637	3032
16.2	83.4266	20.99	3097
16.22	91.1492	21.0162	3121
16.24	86.6444	21.0425	3206
16.26	69.7459	21.0687	3317
16.28	52.2592	21.095	3425
16.3	39.5203	21.1213	3344
16.32	31.0219	21.1475	3500
16.34	25.5647	21.1738	3469
16.36	21.9614	21.2	3629
16.38	19.4472	21.2263	3617
16.4	17.6037	21.2526	3738
16.42	16.2278	21.2788	3802
16.44	15.1712	21.3051	3915
16.46	14.3768	21.3314	3876
16.48	13.8	21.3576	3984
16.5	13.4153	21.3839	3918
16.52	13.2031	21.4101	3909
16.54	13.1606	21.4364	3870
16.56	13.2922	21.4627	3973
16.58	13.7542	21.4889	3897
16.6	14.293	21.5152	3858
16.62	15.0883	21.5414	3717
16.64	16.2034	21.5677	3718
16.66	17.5491	21.5939	3618
16.68	19.6452	21.6202	3586
16.7	22.5344	21.6465	3548
16.72	26.6167	21.6727	3442
16.74	32.653	21.699	3516
16.76	42.1616	21.7253	3243
16.78	57.9869	21.7515	3301
16.8	84.5981	21.7778	3146
16.82	127.185	21.804	3078
16.84	186.038	21.8303	2943
16.86	240.612	21.8566	2865
16.88	242.887	21.8828	2826
16.9	191.053	21.9091	2692
16.92	133.078	21.9353	2707
16.94	91.4281	21.9616	2679
16.96	66.3299	21.9879	2415
16.98	53.0059	22.0141	2524
17	47.5787	22.0404	2388
17.02	48.3287	22.0666	2334
17.04	55.7065	22.0929	2303
17.06	71.5478	22.1192	2198
17.08	97.0292	22.1454	2180
17.1	126.249	22.1717	2141
17.12	137.151	22.1979	2136
17.14	116.269	22.2242	1909
17.16	84.6843	22.2505	2030
17.18	59.6223	22.2767	1935
17.2	43.5037	22.303	1908
17.22	34.1062	22.3292	1900
17.24	28.9393	22.3555	1790
17.26	26.356	22.3818	1772
17.28	25.302	22.408	1768
17.3	25.4641	22.4343	1688
17.32	26.7793	22.4606	1739
17.34	29.4327	22.4868	1647
17.36	33.9489	22.5131	1642
17.38	41.3507	22.5393	1589
17.4	54.0995	22.5656	1627
17.42	76.1616	22.5919	1518
17.44	112.319	22.6181	1548
17.46	164.495	22.6444	1571
17.48	221.493	22.6706	1496
17.5	241.573	22.6969	1493
17.52	203.172	22.7232	1448
17.54	145.532	22.7494	1380
17.56	100.054	22.7757	1466
17.58	71.2488	22.8019	1405
17.6	55.0801	22.8282	1362
17.62	47.1113	22.8545	1346
17.64	44.5578	22.8807	1376
17.66	46.5645	22.907	1317
17.68	54.0669	22.9332	1318
17.7	69.8747	22.9595	1333
17.72	96.5424	22.9858	1260
17.74	135.118	23.012	1277
17.76	172.933	23.0383	1297
17.78	177.788	23.0645	1209
17.8	145.273	23.0908	1242
17.82	108.029	23.1171	1193
17.84	82.8701	23.1433	1176
17.86	69.6818	23.1696	1149
17.88	62.6878	23.1959	1218
17.9	58.1048	23.2221	1101
17.92	57.9191	23.2484	1196
17.94	65.0673	23.2746	1100
17.96	81.7873	23.3009	1065
17.98	109.544	23.3271	1082
18	143.684	23.3534	1118
18.02	161.242	23.3797	1075
18.04	141.774	23.4059	1090
18.06	105.989	23.4322	1108
18.08	76.5914	23.4584	1082
18.1	58.0895	23.4847	1022
18.12	48.3988	23.511	1058
18.14	44.949	23.5372	1077
18.16	46.3916	23.5635	1041
18.18	53.081	23.5898	1037
18.2	67.1387	23.616	1022
18.22	92.047	23.6423	1037
18.24	130.474	23.6685	1011
18.26	176.56	23.6948	1006
18.28	206.428	23.7211	1017
18.3	201.412	23.7473	965
18.32	166.965	23.7736	1009
18.34	124.044	23.7998	966
18.36	91.8448	23.8261	1036
18.38	74.9208	23.8524	903
18.4	69.9447	23.8786	983
18.42	70.4163	23.9049	1015
18.44	65.7811	23.9311	921
18.46	54.3091	23.9574	997
18.48	43.0334	23.9837	961
18.5	35.0128	24.0099	922
18.52	30.2579	24.0362	970
18.54	27.9277	24.0624	912
18.56	27.3596	24.0887	926
18.58	28.1932	24.115	899
18.6	30.9358	24.1412	932
18.62	36.3086	24.1675	837
18.64	45.6776	24.1938	876
18.66	60.3756	24.22	892
18.68	79.6764	24.2463	826
18.7	94.02	24.2725	834
18.72	90.8739	24.2988	866
18.74	76.5418	24.3251	862
18.76	64.3915	24.3513	852
18.78	58.6736	24.3776	835
18.8	59.3098	24.4038	827
18.82	66.097	24.4301	819
18.84	80.4097	24.4564	850
18.86	106.627	24.4826	762
18.88	150.976	24.5089	816
18.9	221.775	24.5351	783
18.92	318.732	24.5614	828
18.94	407.874	24.5877	813
18.96	421.676	24.6139	811
18.98	352.582	24.6402	832
19	260.466	24.6664	820
19.02	190.221	24.6927	782
19.04	149.993	24.719	815
19.06	134.987	24.7452	760
19.08	141.649	24.7715	747
19.1	171.655	24.7977	767
19.12	230.454	24.824	820
19.14	321.956	24.8503	765
19.16	425.985	24.8765	764
19.18	482.5	24.9028	748
19.2	474.202	24.929	772
19.22	429.673	24.9553	763
19.24	344.294	24.9816	792
19.26	245.297	25.0078	755
19.28	168.073	25.0341	722
19.3	117.23	25.0603	712
19.32	85.7697	25.0866	781
19.34	66.3167	25.1129	709
19.36	53.823	25.1391	731
19.38	45.3333	25.1654	713
19.4	39.2916	25.1916	728
19.42	34.8707	25.2179	699
19.44	31.6886	25.2442	691
19.46	29.2918	25.2704	727
19.48	27.4458	25.2967	733
19.5	26.3115	25.3229	724
19.52	25.698	25.3492	665
19.54	25.7696	25.3755	700
19.56	26.3081	25.4017	649
19.58	27.658	25.428	685
19.6	30.2068	25.4543	661
19.62	34.0805	25.4805	682
19.64	38.7597	25.5068	695
19.66	42.3951	25.533	649
19.68	43.6437	25.5593	662
19.7	44.8055	25.5856	634
19.72	48.3081	25.6118	686
19.74	55.4745	25.6381	694
19.76	68.5244	25.6643	645
19.78	90.9031	25.6906	639
19.8	128.273	25.7169	655
19.82	186.049	25.7431	614
19.84	260.939	25.7694	631
19.86	320.326	25.7956	658
19.88	325.081	25.8219	632
19.9	299.356	25.8482	626
19.92	264.738	25.8744	673
19.94	212.526	25.9007	652
19.96	159.059	25.927	614
19.98	121.148	25.9532	576
20	99.5958	25.9795	617
20.02	90.7641	26.0057	592
20.04	92.3003	26.032	663
20.06	104.679	26.0583	627
20.08	131.373	26.0845	609
20.1	177.401	26.1108	597
20.12	247.655	26.137	626
20.14	317.151	26.1633	579
20.16	329.288	26.1896	650
20.18	282.374	26.2158	593
20.2	230.213	26.2421	587
20.22	203.606	26.2683	587
20.24	209.019	26.2946	579
20.26	249.513	26.3209	615
20.28	328.191	26.3471	573
20.3	436.641	26.3734	636
20.32	530.983	26.3996	544
20.34	562.757	26.4259	590
20.36	555.142	26.4522	560
20.38	542.215	26.4784	580
20.4	492.888	26.5047	568
20.42	398.06	26.5309	620
20.44	309.184	26.5572	566
20.46	257.959	26.5835	586
20.48	243.973	26.6097	576
20.5	256.786	26.636	526
20.52	285.651	26.6622	610
20.54	307.609	26.6885	557
20.56	286.055	26.7148	535
20.58	235.223	26.741	494
20.6	191.515	26.7673	553
20.62	162.488	26.7935	569
20.64	144.07	26.8198	541
20.66	137.377	26.8461	557
20.68	144.982	26.8723	553
20.7	166.099	26.8986	535
20.72	192.523	26.9248	540
20.74	199.978	26.9511	528
20.76	177.457	26.9774	524
20.78	148.255	27.0036	532
20.8	128.604	27.0299	470
20.82	121.118	27.0561	502
20.84	125.4	27.0824	551
20.86	141.301	27.1087	533
20.88	168.231	27.1349	519
20.9	199.697	27.1612	537
20.92	220.378	27.1874	508
20.94	232.126	27.2137	509
20.96	256.351	27.24	537
20.98	298.779	27.2662	529
21	338.698	27.2925	495
21.02	360.043	27.3188	534
21.04	377.977	27.345	533
21.06	385.481	27.3713	454
21.08	349.838	27.3975	519
21.1	287.483	27.4238	468
21.12	235.248	27.4501	519
21.14	203.584	27.4763	516
21.16	189.287	27.5026	514
21.18	187.265	27.5288	509
21.2	193.875	27.5551	539
21.22	206.516	27.5814	532
21.24	222.521	27.6076	507
21.26	241.994	27.6339	513
21.28	267.097	27.6601	458
21.3	299.925	27.6864	444
21.32	338.259	27.7127	448
21.34	379.676	27.7389	459
21.36	429.882	27.7652	506
21.38	496.944	27.7915	483
21.4	588.969	27.8177	562
21.42	715.954	27.844	445
21.44	895.481	27.8702	505
21.46	1162.01	27.8965	524
21.48	1583.37	27.9228	435
21.5	2283.35	27.949	452
21.52	3448.47	27.9753	502
21.54	5272.3	28.0015	469
21.56	7690.91	28.0278	488
21.58	9713.96	28.0541	496
21.6	9746.42	28.0803	487
21.62	7977.79	28.1066	454
21.64	5737.2	28.1328	451
21.66	3855.42	28.1591	498
21.68	2578.41	28.1853	432
21.7	1794.26	28.2116	457
21.72	1318.87	28.2379	452
21.74	1018.75	28.2641	429
21.76	823.507	28.2904	464
21.78	696.261	28.3167	447
21.8	616.019	28.3429	459
21.82	573.052	28.3692	467
21.84	571.987	28.3954	428
21.86	616.704	28.4217	445
21.88	684.644	28.448	430
21.9	699.523	28.4742	467
21.92	609.663	28.5005	474
21.94	477.045	28.5267	450
21.96	367.156	28.553	451
21.98	293.044	28.5793	420
22	246.971	28.6055	459
22.02	217.992	28.6318	402
22.04	199.572	28.658	459
22.06	190.331	28.6843	451
22.08	190.934	28.7106	457
22.1	201.367	28.7368	443
22.12	216.922	28.7631	414
22.14	227.308	28.7893	437
22.16	236.286	28.8156	435
22.18	264.179	28.8419	387
22.2	325.511	28.8681	424
22.22	419.572	28.8944	419
22.24	504.138	28.9206	418
22.26	499.586	28.9469	403
22.28	414.077	28.9732	450
22.3	324.52	28.9994	390
22.32	257.162	29.0257	406
22.34	210.966	29.052	402
22.36	187.319	29.0782	410
22.38	183.067	29.1045	426
22.4	185.919	29.1307	374
22.42	177.211	29.157	382
22.44	154.052	29.1833	455
22.46	130.57	29.2095	424
22.48	114.84	29.2358	388
22.5	106.845	29.262	374
22.52	105.635	29.2883	397
22.54	111.645	29.3146	421
22.56	126.34	29.3408	399
22.58	153.355	29.3671	436
22.6	196.916	29.3933	404
22.62	257.532	29.4196	430
22.64	327.328	29.4459	415
22.66	408.77	29.4721	422
22.68	502.075	29.4984	390
22.7	543.881	29.5246	406
22.72	471.504	29.5509	401
22.74	352.019	29.5772	411
22.76	255.572	29.6034	414
22.78	196.204	29.6297	411
22.8	167.415	29.656	430
22.82	162.452	29.6822	353
22.84	179.984	29.7085	379
22.86	224.68	29.7347	400
22.88	303.481	29.761	407
22.9	412.239	29.7873	401
22.92	502.755	29.8135	427
22.94	498.772	29.8398	389
22.96	410.911	29.866	377
22.98	319.572	29.8923	389
23	250.559	29.9185	443
23.02	196.992	29.9448	382
23.04	155.75	29.9711	377
23.06	139.033	29.9973	408
23.08	137.432	30.0236	382
23.1	159.189	30.0498	407
23.12	196.289	30.0761	400
23.14	223.809	30.1024	378
23.16	208.75	30.1286	407
23.18	161.797	30.1549	390
23.2	116.198	30.1812	364
23.22	84.005	30.2074	399
23.24	63.7471	30.2337	384
23.26	51.4508	30.2599	371
23.28	43.8246	30.2862	414
23.3	38.881	30.3125	381
23.32	35.5282	30.3387	381
23.34	33.2257	30.365	371
23.36	31.7429	30.3912	380
23.38	30.3917	30.4175	361
23.4	30.105	30.4438	395
23.42	30.3519	30.47	337
23.44	31.0744	30.4963	389
23.46	32.5506	30.5225	404
23.48	35.1375	30.5488	393
23.5	39.4468	30.5751	364
23.52	46.1768	30.6013	371
23.54	55.5354	30.6276	347
23.56	65.1146	30.6538	374
23.58	69.1525	30.6801	356
23.6	67.6192	30.7064	353
23.62	67.3538	30.7326	375
23.64	72.4533	30.7589	351
23.66	83.7308	30.7852	384
23.68	100.695	30.8114	379
23.7	125.187	30.8377	402
23.72	160.943	30.8639	414
23.74	204.328	30.8902	364
23.76	249.568	30.9165	351
23.78	296.283	30.9427	331
23.8	320.229	30.969	364
23.82	288.989	30.9952	363
23.84	223.94	31.0215	377
23.86	166.703	31.0478	396
23.88	129.753	31.074	354
23.9	110.29	31.1003	349
23.92	103.057	31.1265	329
23.94	103.479	31.1528	353
23.96	108.334	31.1791	383
23.98	117.253	31.2053	366
24	133.954	31.2316	368
24.02	162.987	31.2578	396
24.04	207.404	31.2841	351
24.06	262.493	31.3104	379
24.08	306.639	31.3366	322
24.1	324.245	31.3629	354
24.12	342.048	31.3891	335
24.14	398.469	31.4154	324
24.16	511.375	31.4417	330
24.18	671.827	31.4679	336
24.2	816.217	31.4942	350
24.22	826.736	31.5205	387
24.24	708.062	31.5467	348
24.26	592.112	31.573	365
24.28	545.727	31.5992	385
24.3	585.085	31.6255	343
24.32	725.833	31.6517	354
24.34	996.06	31.678	354
24.36	1431.51	31.7043	363
24.38	2030.22	31.7305	359
24.4	2559.24	31.7568	342
24.42	2535.64	31.783	377
24.44	2018.04	31.8093	377
24.46	1508.39	31.8356	369
24.48	1214.78	31.8618	344
24.5	1102.03	31.8881	350
24.52	1010.14	31.9143	392
24.54	817.718	31.9406	364
24.56	597.53	31.9669	342
24.58	426.478	31.9931	335
24.6	311.87	32.0194	356
24.62	238.968	32.0457	338
24.64	192.74	32.0719	342
24.66	162.704	32.0982	334
24.68	142.944	32.1244	363
24.7	130.453	32.1507	366
24.72	123.626	32.177	341
24.74	122.467	32.2032	308
24.76	129.769	32.2295	369
24.78	149.766	32.2557	349
24.8	185.444	32.282	334
24.82	231.347	32.3083	334
24.84	265.241	32.3345	362
24.86	267.296	32.3608	352
24.88	237.583	32.387	336
24.9	187.515	32.4133	332
24.92	140.962	32.4396	349
24.94	110.207	32.4658	343
24.96	94.8054	32.4921	358
24.98	90.9396	32.5183	307
25	92.521	32.5446	347
25.02	89.5433	32.5709	349
25.04	77.565	32.5971	342
25.06	63.6587	32.6234	333
25.08	53.3205	32.6497	325
25.1	47.254	32.6759	344
25.12	44.9322	32.7022	334
25.14	45.9612	32.7284	311
25.16	50.204	32.7547	350
25.18	56.704	32.7809	355
25.2	62.5711	32.8072	318
25.22	66.7028	32.8335	346
25.24	71.9141	32.8597	349
25.26	77.4848	32.886	331
25.28	77.4665	32.9123	310
25.3	74.5931	32.9385	330
25.32	78.2198	32.9648	384
25.34	93.11	32.991	358
25.36	118.322	33.0173	319
25.38	140.741	33.0436	324
25.4	136.99	33.0698	297
25.42	110.683	33.0961	342
25.44	85.476	33.1223	308
25.46	71.1568	33.1486	303
25.48	67.0975	33.1749	338
25.5	67.3538	33.2011	356
25.52	62.5636	33.2274	336
25.54	51.7833	33.2536	356
25.56	41.4935	33.2799	352
25.58	34.6161	33.3062	329
25.6	31.185	33.3324	367
25.62	30.5977	33.3587	334
25.64	32.5149	33.385	353
25.66	36.9743	33.4112	337
25.68	42.7478	33.4375	339
25.7	46.1537	33.4637	333
25.72	47.5317	33.49	331
25.74	50.9517	33.5162	321
25.76	61.1916	33.5425	345
25.78	82.2007	33.5688	302
25.8	117.404	33.595	340
25.82	164.652	33.6213	325
25.84	201.087	33.6476	322
25.86	189.916	33.6738	329
25.88	143.526	33.7001	345
25.9	96.5152	33.7263	326
25.92	65.77	33.7526	349
25.94	47.353	33.7788	312
25.96	37.3533	33.8051	344
25.98	32.1882	33.8314	342
26	31.6414	33.8576	301
26.02	34.8818	33.8839	347
26.04	41.7496	33.9102	384
26.06	50.874	33.9364	305
26.08	60.1519	33.9627	361
26.1	67.0473	33.9889	324
26.12	63.783	34.0152	349
26.14	51.0377	34.0415	330
26.16	38.5988	34.0677	289
26.18	30.9612	34.094	342
26.2	27.9629	34.1202	349
26.22	27.5347	34.1465	339
26.24	26.016	34.1728	306
26.26	22.1219	34.199	341
26.28	18.1069	34.2253	360
26.3	15.3302	34.2516	342
26.32	14.0522	34.2778	344
26.34	14.0672	34.3041	314
26.36	15.6688	34.3303	323
26.38	19.2852	34.3566	337
26.4	25.8028	34.3828	319
26.42	35.8516	34.4091	350
26.44	48.063	34.4354	331
26.46	56.8744	34.4616	341
26.48	55.7144	34.4879	344
26.5	44.7202	34.5142	325
26.52	31.8172	34.5404	320
26.54	22.048	34.5667	319
26.56	15.7963	34.5929	309
26.58	12.0436	34.6192	334
26.6	9.80702	34.6454	351
26.62	8.4236	34.6717	331
26.64	7.5347	34.698	334
26.66	7.04894	34.7242	343
26.68	6.68769	34.7505	319
26.7	6.53815	34.7768	324
26.72	6.57798	34.803	311
26.74	6.82968	34.8293	350
26.76	7.42493	34.8555	322
26.78	8.48649	34.8818	325
26.8	10.1383	34.9081	337
26.82	12.2153	34.9343	340
26.84	13.6832	34.9606	361
26.86	13.4806	34.9868	341
26.88	12.4562	35.0131	334
26.9	12.0841
26.92	12.6937
26.94	14.4664
26.96	17.3562
26.98	21.4857
27	27.3888
27.02	36.9691
27.04	51.9863
27.06	71.7455
27.08	91.6068
27.1	102.745
27.12	96.0989
27.14	78.4733
27.16	60.4656
27.18	46.3834
27.2	35.4662
27.22	27.1861
27.24	21.7512
27.26	18.5084
27.28	16.825
27.3	16.2413
27.32	16.3506
27.34	17.4809
27.36	19.6337
27.38	23.3113
27.4	29.5416
27.42	40.0599
27.44	57.1099
27.46	81.9604
27.48	109.694
27.5	124.309
27.52	117.995
27.54	106.458
27.56	101.921
27.58	97.9936
27.6	85.2759
27.62	70.4852
27.64	62.3739
27.66	63.0457
27.68	69.709
27.7	75.2118
27.72	73.6676
27.74	66.048
27.76	58.6512
27.78	54.6081
27.8	55.9135
27.82	65.7507
27.84	86.6714
27.86	118.235
27.88	149.822
27.9	158.058
27.92	134.614
27.94	101.133
27.96	75.594
27.98	60.7249
28	53.2384
28.02	51.1695
28.04	55.6835
28.06	67.8392
28.08	86.5681
28.1	105.1
28.12	107.159
28.14	89.4951
28.16	69.6456
28.18	57.1744
28.2	50.6661
28.22	44.6701
28.24	38.1166
28.26	33.9818
28.28	33.8607
28.3	38.3856
28.32	47.6932
28.34	60.454
28.36	74.7115
28.38	84.2372
28.4	77.5073
28.42	59.4724
28.44	43.036
28.46	32.3114
28.48	26.7665
28.5	25.2798
28.52	27.1768
28.54	31.9889
28.56	38.0103
28.58	41.6402
28.6	43.3601
28.62	46.5555
28.64	50.71
28.66	55.7182
28.68	61.3807
28.7	60.1259
28.72	49.303
28.74	37.4929
28.76	29.5938
28.78	25.0836
28.8	21.5544
28.82	18.1965
28.84	15.7507
28.86	14.6047
28.88	14.7376
28.9	16.1532
28.92	18.9465
28.94	23.7967
28.96	31.363
28.98	40.2457
29	46.0199
29.02	45.7781
29.04	42.4846
29.06	37.4575
29.08	30.6675
29.1	25.2125
29.12	22.8476
29.14	23.539
29.16	26.2071
29.18	28.0702
29.2	26.9459
29.22	24.6448
29.24	23.9517
29.26	25.9193
29.28	30.6667
29.3	37.4602
29.32	45.3836
29.34	56.7502
29.36	76.3562
29.38	106.847
29.4	141.33
29.42	155.056
29.44	133.224
29.46	96.695
29.48	65.2238
29.5	43.8643
29.52	30.8143
29.54	23.1365
29.56	18.6345
29.58	16.0852
29.6	14.8322
29.62	14.7082
29.64	14.8597
29.66	13.9875
29.68	12.0311
29.7	10.1294
29.72	8.78259
29.74	7.97827
29.76	7.59645
29.78	7.55008
29.8	7.80528
29.82	8.44381
29.84	9.59306
29.86	11.3958
29.88	13.8389
29.9	16.251
29.92	18.8958
29.94	22.1752
29.96	24.0508
29.98	22.2013
30	18.8827
30.02	16.7872
30.04	16.6533
30.06	18.3661
30.08	21.1937
30.1	22.9956
30.12	22.3941
30.14	21.3682
30.16	21.819
30.18	24.5207
30.2	30.2512
30.22	39.7162
30.24	52.9076
30.26	66.4957
30.28	75.2922
30.3	83.3803
30.32	99.4407
30.34	123.904
30.36	148.237
30.38	169.334
30.4	190.662
30.42	198.373
30.44	178.623
30.46	145.504
30.48	112.669
30.5	84.0258
30.52	62.3655
30.54	48.7791
30.56	42.2068
30.58	41.2954
30.6	44.5446
30.62	49.8487
30.64	55.6172
30.66	58.4562
30.68	54.2519
30.7	47.2509
30.72	44.0283
30.74	46.9614
30.76	55.215
30.78	64.1475
30.8	64.3681
30.82	53.9717
30.84	42.4116
30.86	34.8694
30.88	30.2938
30.9	26.0707
30.92	22.0972
30.94	19.5695
30.96	18.7903
30.98	19.8807
31	23.2678
31.02	29.6104
31.04	39.1572
31.06	49.6666
31.08	55.1747
31.1	53.1816
31.12	49.8829
31.14	49.2342
31.16	48.5698
31.18	46.8054
31.2	46.7647
31.22	48.7384
31.24	53.1121
31.26	63.3309
31.28	83.2507
31.3	111.688
31.32	133.349
31.34	126.098
31.36	98.8571
31.38	73.7795
31.4	57.2145
31.42	46.1332
31.44	37.2752
31.46	29.6986
31.48	24.2187
31.5	20.7899
31.52	18.4889
31.54	16.8808
31.56	16.3485
31.58	17.3704
31.6	20.4452
31.62	26.0469
31.64	33.6346
31.66	39.1957
31.68	37.1062
31.7	29.7294
31.72	22.8469
31.74	18.4385
31.76	16.3719
31.78	16.1965
31.8	17.685
31.82	20.9784
31.84	26.5598
31.86	34.8154
31.88	46.2364
31.9	58.5303
31.92	63.5181
31.94	58.0187
31.96	50.9789
31.98	47.6653
32	48.2227
32.02	49.9707
32.04	49.6136
32.06	47.2169
32.08	44.3639
32.1	40.9448
32.12	37.4983
32.14	36.2235
32.16	37.8664
32.18	41.3066
32.2	44.3454
32.22	46.1086
32.24	49.3507
32.26	55.7014
32.28	65.88
32.3	78.6208
32.32	88.5591
32.34	90.4025
32.36	89.1047
32.38	89.8591
32.4	90.8851
32.42	84.7366
32.44	72.086
32.46	63.3189
32.48	63.2851
32.5	69.7978
32.52	73.8617
32.54	69.0585
32.56	61.915
32.58	57.5392
32.6	57.3142
32.62	60.293
32.64	60.1732
32.66	53.0221
32.68	43.3626
32.7	36.2347
32.72	33.5677
32.74	34.3901
32.76	35.7944
32.78	36.2399
32.8	35.1011
32.82	31.3702
32.84	26.3758
32.86	22.6667
32.88	20.6662
32.9	19.5197
32.92	19.0403
32.94	19.3596
32.96	20.0047
32.98	19.5965
33	17.5617
33.02	15.5125
33.04	14.6696
33.06	15.3805
33.08	17.8611
33.1	22.3838
33.12	29.0897
33.14	37.9234
33.16	46.3055
33.18	49.0124
33.2	46.8701
33.22	46.0868
33.24	48.4593
33.26	53.6269
33.28	61.4795
33.3	66.3649
33.32	61.6928
33.34	51.4473
33.36	42.5054
33.38	35.4783
33.4	30.3038
33.42	27.2419
33.44	24.7114
33.46	22.0633
33.48	20.6328
33.5	21.5641
33.52	25.1392
33.54	30.8859
33.56	36.9729
33.58	40.4484
33.6	39.8671
33.62	36.6879
33.64	33.4162
33.66	29.486
33.68	25.0171
33.7	22.23
33.72	22.0464
33.74	24.1023
33.76	27.6102
33.78	32.1624
33.8	37.1398
33.82	42.262
33.84	45.8147
33.86	47.133
33.88	48.3528
33.9	48.8527
33.92	48.7181
33.94	48.6038
33.96	45.4304
33.98	37.6263
34	29.4279
34.02	24.1378
34.04	22.479
34.06	24.3897
34.08	29.9085
34.1	38.0258
34.12	44.4593
34.14	45.0871
34.16	42.3593
34.18	38.495
34.2	34.4701
34.22	31.9729
34.24	31.4144
34.26	31.1463
34.28	31.1603
34.3	30.7761
34.32	27.2978
34.34	21.8231
34.36	17.0591
34.38	13.9018
34.4	12.266
34.42	11.8834
34.44	12.6448
34.46	14.7962
34.48	18.9071
34.5	25.711
34.52	35.2674
34.54	44.7778
34.56	48.6529
34.58	47.7391
34.6	47.0652
34.62	47.3005
34.64	47.3438
34.66	46.8776
34.68	44.0185
34.7	37.7925
34.72	32.1777
34.74	29.6962
34.76	28.804
34.78	26.1828
34.8	22.3457
34.82	19.9918
34.84	19.9269
34.86	21.0486
34.88	20.4769
34.9	17.2856
34.92	13.8159
34.94	11.4214
34.96	10.2047
34.98	9.98934
35	10.6829
