# Supplementary material for: Hierarchically self-assembled homochiral helical microtoroids
Source: Nat Nanotechnol. 2022 Nov 3;17(12):1294–302. doi: 10.1038/s41565-022-01234-w (PMC9747612; doi:10.1038/s41565-022-01234-w)
Supplement: Source Data Fig. 5 — Statistical source data. [file 41565_2022_1234_MOESM8_ESM.xls]

## Sheet: Fig 5b
Uv-vis and fluorescence spectrum
(S)-BU mono		(S)-BU mono		(S)-acceptor mono		(S)-acceptor mono
Wavelength (nm)	absorption	Wavelength (nm)	FL	Wavelength (nm)	absorption	Wavelength (nm)	FL
260	18200	330	490.261	260	55776	370	132.424
260.1	18100	331	513.635	260.5	48493	371	140.408
260.2	17900	332	551.227	261	42332	372	150.154
260.3	17800	333	561.745	261.5	37273	373	166.672
260.4	17600	334	579.081	262	33177	374	181.924
260.5	17500	335	606.934	262.5	29827	375	204.94
260.6	17300	336	644.527	263	26836	376	238.803
260.7	17200	337	698.676	263.5	24423	377	294.581
260.8	17100	338	745.033	264	22406	378	372.714
260.9	17000	339	826.646	264.5	20633	379	483.278
261	16800	340	957.538	265	19134	380	657.328
261.1	16700	341	1145.5	265.5	17842	381	927.682
261.2	16600	342	1429.49	266	16633	382	1309.81
261.3	16500	343	1758.86	266.5	15559	383	1847.21
261.4	16400	344	2204.91	267	14727	384	2586.69
261.5	16300	345	2726.92	267.5	13952	385	3607.54
261.6	16200	346	3344.37	268	13151	386	4888.28
261.7	16100	347	4113.75	268.5	12532	387	6399.73
261.8	16000	348	4898.71	269	11881	388	8029.56
261.9	15900	349	5722.63	269.5	11395	389	9830.08
262	15900	350	6587.46	270	10885	390	11779.3
262.1	15800	351	7421.11	270.5	10380	391	13706.4
262.2	15700	352	8295.68	271	9952	392	15540
262.3	15700	353	9142.97	271.5	9580	393	17114.8
262.4	15600	354	9941.57	272	9230	394	18430.7
262.5	15500	355	10777.2	272.5	8770	395	19361.3
262.6	15500	356	11480.3	273	8481	396	19889.9
262.7	15400	357	12109.5	273.5	8199	397	20000
262.8	15400	358	12754.2	274	7951	398	19774.2
262.9	15300	359	13295.7	274.5	7670	399	19278.7
263	15300	360	13915.1	275	7492	400	18573.9
263.1	15200	361	14386.4	275.5	7277	401	17742.5
263.2	15200	362	14902.6	276	7097	402	16850.5
263.3	15100	363	15397.4	276.5	6863	403	15930.9
263.4	15100	364	15822	277	6656	404	15226.1
263.5	15100	365	16371.3	277.5	6517	405	14609.4
263.6	15000	366	16760.8	278	6378	406	14207.5
263.7	15000	367	17259.4	278.5	6170	407	14102.9
263.8	15000	368	17613.9	279	5982	408	14157.9
263.9	14900	369	17902.2	279.5	5964	409	14482.8
264	14900	370	18284	280	5833	410	14956.3
264.1	14900	371	18527.5	280.5	5713	411	15512.5
264.2	14800	372	18739.8	281	5500	412	16090.6
264.3	14800	373	19047.5	281.5	5426	413	16751.4
264.4	14800	374	19201.4	282	5317	414	17313
264.5	14800	375	19337.7	282.5	5267	415	17814
264.6	14700	376	19493.6	283	5105	416	18171.9
264.7	14700	377	19513.1	283.5	5038	417	18331.6
264.8	14700	378	19649.4	284	4948	418	18353.7
264.9	14600	379	19688.4	284.5	4844	419	18105.9
265	14600	380	19727.3	285	4845	420	17692.9
265.1	14600	381	19785.7	285.5	4768	421	17153.3
265.2	14600	382	19844.2	286	4671	422	16443
265.3	14600	383	19941.6	286.5	4555	423	15655.6
265.4	14600	384	19941.6	287	4399	424	14802.2
265.5	14500	385	20000	287.5	4373	425	13932.2
265.6	14500	386	19902.6	288	4419	426	13089.7
265.7	14500	387	19922.1	288.5	4267	427	12230.8
265.8	14500	388	19883.1	289	4180	428	11487.4
265.9	14500	389	19883.1	289.5	4127	429	10821.2
266	14500	390	19922.1	290	4124	430	10199
266.1	14500	391	19824.7	290.5	4076	431	9642.87
266.2	14500	392	19785.7	291	3986	432	9235.41
266.3	14500	393	19824.7	291.5	3874	433	8899.53
266.4	14500	394	19863.7	292	3946	434	8712.32
266.5	14500	395	19629.9	292.5	3719	435	8525.11
266.6	14500	396	19591	293	3741	436	8398.47
266.7	14500	397	19629.9	293.5	3641	437	8255.31
266.8	14500	398	19513.1	294	3639	438	8205.76
266.9	14500	399	19435.1	294.5	3551	439	8134.17
267	14500	400	19376.7	295	3367	440	8090.13
267.1	14500	401	19318.3	295.5	3369	441	8002.03
267.2	14500	402	19162.4	296	3379	442	7858.87
267.3	14500	403	19119.6	296.5	3313	443	7710.2
267.4	14500	404	19030	297	3269	444	7511.98
267.5	14600	405	18802.1	297.5	3122	445	7264.2
267.6	14600	406	18730	298	2994	446	7005.41
267.7	14600	407	18562.5	298.5	2991	447	6708.07
267.8	14600	408	18509.9	299	2922	448	6410.74
267.9	14600	409	18391.1	299.5	2744	449	6074.86
268	14600	410	18204.1	300	2735	450	5727.97
268.1	14600	411	18030.8	300.5	2758	451	5357.41
268.2	14600	412	17896.4	301	2507	452	5006.11
268.3	14700	413	17703.5	301.5	2545	453	4709.88
268.4	14700	414	17506.8	302	2482	454	4418.6
268.5	14700	415	17368.5	302.5	2470	455	4134.48
268.6	14700	416	17140.6	303	2356	456	3853.67
268.7	14700	417	16980.9	303.5	2366	457	3591.57
268.8	14800	418	16827	304	2230	458	3377.38
268.9	14800	419	16651.7	304.5	2159	459	3181.36
269	14800	420	16412.2	305	2117	460	3005.16
269.1	14900	421	16166.7	305.5	2010	461	2848.79
269.2	14900	422	15911.6	306	2072	462	2719.39
269.3	14900	423	15736.3	306.5	1964	463	2602.66
269.4	15000	424	15522	307	1901	464	2503
269.5	15000	425	15237.6	307.5	1772	465	2404.44
269.6	15000	426	15101.3	308	1823	466	2311.94
269.7	15000	427	15000	308.5	1937	467	2234.85
269.8	15100	428	14787.7	309	1995	468	2168.78
269.9	15100	429	14583.2	309.5	1872	469	2101.05
270	15100	430	14273.5	310	1913	470	2040.48
270.1	15200	431	14031.9	310.5	1968	471	1958.44
270.2	15200	432	13807.9	311	2082	472	1886.31
270.3	15300	433	13636.5	311.5	2057	473	1802.06
270.4	15300	434	13469	312	2202	474	1727.73
270.5	15300	435	13260.6	312.5	2170	475	1658.35
270.6	15400	436	13079.5	313	2297	476	1569.7
270.7	15400	437	12851.6	313.5	2370	477	1499.77
270.8	15400	438	12615.9	314	2390	478	1413.88
270.9	15500	439	12460.1	314.5	2409	479	1338.99
271	15500	440	12228.3	315	2490	480	1263.01
271.1	15600	441	11945.9	315.5	2521	481	1183.72
271.2	15600	442	11741.3	316	2518	482	1119.85
271.3	15700	443	11595.2	316.5	2562	483	1055.98
271.4	15700	444	11394.6	317	2554	484	987.149
271.5	15700	445	11145.3	317.5	2593	485	926.581
271.6	15800	446	10802.5	318	2481	486	869.867
271.7	15800	447	10631.1	318.5	2565	487	822.514
271.8	15800	448	10411	319	2646	488	777.914
271.9	15900	449	10220.1	319.5	2493	489	728.909
272	15900	450	9994.16	320	2574	490	688.713
272.1	15900	451	9787.69	320.5	2582	491	654.024
272.2	16000	452	9594.86	321	2631	492	618.234
272.3	16000	453	9308.53	321.5	2736	493	587.4
272.4	16000	454	9123.49	322	2771	494	561.521
272.5	16000	455	8899.49	322.5	2816	495	541.698
272.6	16100	456	8731.98	323	2987	496	517.471
272.7	16100	457	8474.87	323.5	3202	497	490.16
272.8	16100	458	8289.83	324	3341	498	466.209
272.9	16200	459	8063.89	324.5	3436	499	450.626
273	16200	460	7892.48	325	3671	500	433.282
273.1	16200	461	7680.17	325.5	3894	501	414.175
273.2	16200	462	7516.56	326	4144	502	398.868
273.3	16200	463	7312.04	326.5	4321	503	384.277
273.4	16300	464	7148.42	327	4700	504	366.161
273.5	16300	465	6988.7	327.5	4956	505	350.083
273.6	16300	466	6764.71	328	5200	506	339.842
273.7	16300	467	6579.66	328.5	5430	507	323.433
273.8	16300	468	6394.62	329	5628	508	307.63
273.9	16300	469	6205.69	329.5	5823	509	288.965
274	16400	470	6069.34	330	5931	510	281.972
274.1	16400	471	5946.63	330.5	6055	511	266.279
274.2	16400	472	5757.69	331	6078	512	252.348
274.3	16400	473	5601.87	331.5	6090	513	238.032
274.4	16400	474	5420.72	332	6138	514	227.35
274.5	16400	475	5241.53	332.5	6132	515	212.924
274.6	16400	476	5079.86	333	5986	516	200.866
274.7	16400	477	4916.24	333.5	5972	517	194.478
274.8	16400	478	4787.69	334	5814	518	181.484
274.9	16400	479	4674.72	334.5	5767	519	175.757
275	16400	480	4497.47	335	5741	520	166.507
275.1	16400	481	4415.66	335.5	5577	521	159.459
275.2	16400	482	4296.84	336	5615	522	149.548
275.3	16400	483	4185.82	336.5	5680	523	141.949
275.4	16400	484	4078.69	337	5681	524	135.507
275.5	16400	485	3952.08	337.5	5773	525	129.781
275.6	16400	486	3827.43	338	5847	526	119.044
275.7	16400	487	3730.04	338.5	6122	527	113.482
275.8	16400	488	3657.97	339	6290	528	109.243
275.9	16400	489	3554.73	339.5	6573	529	103.516
276	16400	490	3422.28	340	6908	530	97.8999
276.1	16400	491	3352.16	340.5	7333	531	95.4772
276.2	16300	492	3245.03	341	7732	532	88.7046
276.3	16300	493	3167.12	341.5	8218	533	84.9604
276.4	16300	494	3081.42	342	8566	534	83.1434
276.5	16300	495	3005.45	342.5	9123	535	81.051
276.6	16300	496	2886.64	343	9612	536	77.7473
276.7	16300	497	2783.4	343.5	10144	537	71.3051
276.8	16300	498	2705.49	344	10788	538	72.7367
276.9	16300	499	2639.27	344.5	11302	539	70.0387
277	16300	500	2518.5	345	11857	540	67.2305
277.1	16300	501	2438.64	345.5	12208	541	62.9907
277.2	16300	502	2382.16	346	12654	542	61.7794
277.3	16300	503	2313.99	346.5	12870	543	59.3567
277.4	16200	504	2220.49	347	13057	544	59.1915
277.5	16200	505	2136.74	347.5	13004	545	52.1436
277.6	16200	506	2072.46	348	12998	546	52.6942
277.7	16200	507	2014.02	348.5	12814	547	49.831
277.8	16200	508	1918.58	349	12537	548	48.5095
277.9	16200	509	1860.15	349.5	12293	549	45.0406
278	16200	510	1811.45	350	11891	550	42.2324
278.1	16200	511	1764.71	350.5	11496	551	40.4704
278.2	16200	512	1680.95	351	11099	552	39.8648
278.3	16200	513	1578.3	351.5	10623	553	37.2218
278.4	16200	514	1532.53	352	10229	554	33.2574
278.5	16200	515	1495.52	352.5	9888	555	33.3124
278.6	16200	516	1455.01	353	9577	556	29.348
278.7	16200	517	1379.63	353.5	9313	557	28.8524
278.8	16200	518	1329.57	354	9136	558	26.9803
278.9	16200	519	1274.25	354.5	9059	559	26.1544
279	16200	520	1214.06	355	9005	560	26.0993
279.1	16300	521	1194.97	355.5	9049	561	23.181
279.2	16300	522	1127.97	356	9138	562	21.6393
279.3	16300	523	1086.48	356.5	9370	563	19.6571
279.4	16300	524	1035.64	357	9736	564	19.2166
279.5	16300	525	1022.01	357.5	10118	565	18.2805
279.6	16300	526	990.066	358	10668	566	18.3356
279.7	16300	527	925.399	358.5	11205	567	15.9679
279.8	16400	528	878.263	359	11769	568	15.5825
279.9	16400	529	849.435	359.5	12447	569	15.3072
280	16400	530	820.023	360	13118	570	14.3161
280.1	16400	531	769.381	360.5	13913	571	13.8205
280.2	16500	532	738.021	361	14754	572	11.0124
280.3	16500	533	721.854	361.5	15630	573	11.7832
280.4	16500	534	695.949	362	16614	574	11.7832
280.5	16500	535	636.93	362.5	17531	575	11.1225
280.6	16600	536	633.229	363	18460	576	8.3694
280.7	16600	537	613.557	363.5	19272	577	8.03903
280.8	16600	538	573.627	364	19934	578	7.98397
280.9	16700	539	559.992	364.5	20379	579	8.53458
281	16700	540	518.115	365	20562	580	6.22199
281.1	16700	541	488.118	365.5	20505	581	5.50618
281.2	16800	542	464.55	366	20290	582	4.07458
281.3	16800	543	440.008	366.5	19807	583	5.45112
281.4	16800	544	446.241	367	19208	584	5.45112
281.5	16900	545	407.869	367.5	18472	585	4.23976
281.6	16900	546	384.301	368	17578	586	3.79927
281.7	16900	547	340.086	368.5	16704	587	3.13852
281.8	17000	548	333.074	369	15785	588	4.57013
281.9	17000	549	319.244	369.5	14885	589	2.42272
282	17100	550	310.09	370	13906	590	3.19359
282.1	17100	551	285.742	370.5	12991	591	2.69803
282.2	17100	552	272.497	371	12213	592	2.25754
282.3	17200	553	254.577	371.5	11295	593	2.69803
282.4	17200	554	231.399	372	10538	594	2.09235
282.5	17200	555	230.619	372.5	9916	595	2.80815
282.6	17200	556	201.597	373	9274	596	1.70692
282.7	17300	557	183.872	373.5	8819	597	2.97334
282.8	17300	558	179.003	374	8413	598	1.37655
282.9	17300	559	169.459	374.5	8115	599	0
283	17400	560	151.149	375	8012	600	0.44049
283.1	17400	561	143.553	375.5	8081
283.2	17400	562	138.099	376	8230
283.3	17400	563	121.543	376.5	8520
283.4	17400	564	109.856	377	8842
283.5	17500	565	104.792	377.5	9303
283.6	17500	566	95.4421	378	9758
283.7	17500	567	78.1067	378.5	10174
283.8	17500	568	80.4441	379	10673
283.9	17500	569	82.5867	379.5	11176
284	17600	570	61.3557	380	11806
284.1	17600	571	56.8757	380.5	12517
284.2	17600	572	38.5664	381	13429
284.3	17600	573	41.0986	381.5	14513
284.4	17600	574	31.1648	382	15656
284.5	17600	575	16.1667	382.5	16753
284.6	17600	576	17.5302	383	17817
284.7	17600	577	16.7511	383.5	18644
284.8	17600	578	12.6607	384	19178
284.9	17600	579	4.8695	384.5	19530
285	17600	580	0	385	19470
285.1	17600			385.5	19175
285.2	17500			386	18680
285.3	17500			386.5	18003
285.4	17500			387	17145
285.5	17500			387.5	16247
285.6	17500			388	15250
285.7	17400			388.5	14257
285.8	17400			389	13259
285.9	17400			389.5	12176
286	17300			390	11120
286.1	17300			390.5	10036
286.2	17200			391	9093
286.3	17200			391.5	8113
286.4	17100			392	7183
286.5	17100			392.5	6370
286.6	17000			393	5574
286.7	17000			393.5	4852
286.8	16900			394	4305
286.9	16800			394.5	3695
287	16800			395	3186
287.1	16700			395.5	2723
287.2	16700			396	2339
287.3	16600			396.5	1987
287.4	16600			397	1716
287.5	16500			397.5	1431
287.6	16400			398	1184
287.7	16300			398.5	984
287.8	16200			399	794
287.9	16200			399.5	662
288	16100			400	576
288.1	16000			400.5	474
288.2	15900			401	399
288.3	15900			401.5	323
288.4	15800			402	269
288.5	15700			402.5	223
288.6	15600			403	232
288.7	15500			403.5	194
288.8	15500			404	178
288.9	15400			404.5	175
289	15300			405	77
289.1	15200			405.5	105
289.2	15100			406	85
289.3	15100			406.5	80
289.4	15000			407	24
289.5	15000			407.5	32
289.6	14900			408	62
289.7	14800			408.5	67
289.8	14800			409	17
289.9	14700			409.5	74
290	14600			410	39
290.1	14500			410.5	28
290.2	14500			411	56
290.3	14400			411.5	68
290.4	14400			412	12
290.5	14300			412.5	3
290.6	14200			413	34
290.7	14200			413.5	8
290.8	14100			414	0
290.9	14100			414.5	-14
291	14000			415	0
291.1	14000			415.5	19
291.2	14000			416	-11
291.3	14000			416.5	-5
291.4	13900			417	-29
291.5	13900			417.5	-3
291.6	13900			418	-50
291.7	13800			418.5	3
291.8	13800			419	-26
291.9	13800			419.5	-16
292	13700			420	-14
292.1	13700			420.5	6
292.2	13700			421	31
292.3	13700			421.5	-11
292.4	13700			422	14
292.5	13600			422.5	-28
292.6	13600			423	-15
292.7	13600			423.5	-11
292.8	13600			424	-14
292.9	13600			424.5	-11
293	13600			425	-16
293.1	13600			425.5	-10
293.2	13600			426	-16
293.3	13500			426.5	0
293.4	13600			427	-22
293.5	13600			427.5	-8
293.6	13500			428	7
293.7	13500			428.5	-18
293.8	13600			429	-8
293.9	13500			429.5	-5
294	13500			430	-18
294.1	13500			430.5	3
294.2	13500			431	9
294.3	13500			431.5	5
294.4	13500			432	-42
294.5	13500			432.5	9
294.6	13500			433	-11
294.7	13500			433.5	-8
294.8	13400			434	-21
294.9	13500			434.5	21
295	13400			435	-15
295.1	13500			435.5	-9
295.2	13400			436	-12
295.3	13400			436.5	4
295.4	13400			437	-5
295.5	13400			437.5	-12
295.6	13300			438	6
295.7	13300			438.5	-16
295.8	13300			439	-7
295.9	13300			439.5	-9
296	13300			440	24
296.1	13200			440.5	-15
296.2	13200			441	-33
296.3	13200			441.5	-28
296.4	13200			442	4
296.5	13200			442.5	-23
296.6	13100			443	-15
296.7	13100			443.5	-9
296.8	13100			444	14
296.9	13100			444.5	-5
297	13100			445	11
297.1	13000			445.5	-21
297.2	13000			446	-1
297.3	12900			446.5	0
297.4	12800			447	-4
297.5	12800			447.5	-9
297.6	12800			448	-34
297.7	12700			448.5	11
297.8	12600			449	4
297.9	12600			449.5	3
298	12500			450	-11
298.1	12400
298.2	12300
298.3	12200
298.4	12200
298.5	12100
298.6	12000
298.7	11900
298.8	11900
298.9	11800
299	11700
299.1	11700
299.2	11600
299.3	11400
299.4	11300
299.5	11200
299.6	11100
299.7	10900
299.8	10800
299.9	10700
300	10600
300.1	10500
300.2	10400
300.3	10300
300.4	10200
300.5	10100
300.6	10000
300.7	9900
300.8	9800
300.9	9700
301	9600
301.1	9500
301.2	9400
301.3	9200
301.4	9200
301.5	9100
301.6	9000
301.7	8900
301.8	8800
301.9	8600
302	8500
302.1	8400
302.2	8300
302.3	8200
302.4	8100
302.5	8000
302.6	8000
302.7	7900
302.8	7800
302.9	7700
303	7600
303.1	7500
303.2	7400
303.3	7300
303.4	7300
303.5	7200
303.6	7100
303.7	7000
303.8	7000
303.9	6900
304	6800
304.1	6800
304.2	6700
304.3	6600
304.4	6600
304.5	6500
304.6	6400
304.7	6300
304.8	6300
304.9	6200
305	6200
305.1	6100
305.2	6100
305.3	6000
305.4	6000
305.5	6000
305.6	5900
305.7	5800
305.8	5700
305.9	5700
306	5600
306.1	5600
306.2	5500
306.3	5500
306.4	5500
306.5	5500
306.6	5400
306.7	5400
306.8	5300
306.9	5300
307	5200
307.1	5200
307.2	5100
307.3	5100
307.4	5100
307.5	5100
307.6	5000
307.7	5000
307.8	4900
307.9	4900
308	4900
308.1	4800
308.2	4800
308.3	4800
308.4	4800
308.5	4700
308.6	4700
308.7	4700
308.8	4600
308.9	4600
309	4600
309.1	4600
309.2	4600
309.3	4500
309.4	4500
309.5	4500
309.6	4500
309.7	4400
309.8	4400
309.9	4400
310	4400
310.1	4400
310.2	4400
310.3	4300
310.4	4300
310.5	4300
310.6	4300
310.7	4200
310.8	4200
310.9	4200
311	4200
311.1	4200
311.2	4100
311.3	4100
311.4	4100
311.5	4100
311.6	4100
311.7	4100
311.8	4000
311.9	4000
312	4000
312.1	4000
312.2	4000
312.3	4000
312.4	4000
312.5	4000
312.6	4000
312.7	3900
312.8	3900
312.9	3900
313	3900
313.1	3900
313.2	3900
313.3	3900
313.4	3900
313.5	3900
313.6	3900
313.7	3900
313.8	3900
313.9	3800
314	3800
314.1	3800
314.2	3800
314.3	3800
314.4	3800
314.5	3800
314.6	3800
314.7	3800
314.8	3800
314.9	3800
315	3800
315.1	3800
315.2	3700
315.3	3700
315.4	3700
315.5	3700
315.6	3700
315.7	3800
315.8	3800
315.9	3800
316	3700
316.1	3700
316.2	3700
316.3	3700
316.4	3800
316.5	3800
316.6	3800
316.7	3800
316.8	3700
316.9	3700
317	3700
317.1	3700
317.2	3700
317.3	3700
317.4	3700
317.5	3700
317.6	3700
317.7	3700
317.8	3700
317.9	3700
318	3700
318.1	3700
318.2	3700
318.3	3800
318.4	3800
318.5	3800
318.6	3800
318.7	3800
318.8	3800
318.9	3800
319	3800
319.1	3800
319.2	3800
319.3	3800
319.4	3800
319.5	3800
319.6	3800
319.7	3800
319.8	3800
319.9	3800
320	3800
320.1	3800
320.2	3800
320.3	3800
320.4	3800
320.5	3800
320.6	3800
320.7	3800
320.8	3800
320.9	3900
321	3900
321.1	3900
321.2	3900
321.3	3900
321.4	3900
321.5	3900
321.6	3900
321.7	3900
321.8	3900
321.9	3900
322	3900
322.1	3900
322.2	3900
322.3	3900
322.4	3900
322.5	3900
322.6	3900
322.7	4000
322.8	4000
322.9	4000
323	4000
323.1	4000
323.2	4000
323.3	4000
323.4	4000
323.5	4000
323.6	4000
323.7	4000
323.8	4000
323.9	4000
324	4000
324.1	4000
324.2	4000
324.3	4000
324.4	4000
324.5	4000
324.6	4000
324.7	4000
324.8	4000
324.9	4000
325	4000
325.1	4000
325.2	4000
325.3	4000
325.4	4000
325.5	4000
325.6	4000
325.7	4000
325.8	4000
325.9	4000
326	4000
326.1	4000
326.2	4000
326.3	4000
326.4	4000
326.5	4000
326.6	4000
326.7	4000
326.8	4000
326.9	4000
327	4000
327.1	4000
327.2	4000
327.3	4000
327.4	4000
327.5	4000
327.6	4000
327.7	4000
327.8	4000
327.9	4000
328	4000
328.1	4000
328.2	4000
328.3	4000
328.4	4000
328.5	4000
328.6	4000
328.7	4000
328.8	4000
328.9	4000
329	4000
329.1	4000
329.2	4000
329.3	4000
329.4	4000
329.5	4000
329.6	4000
329.7	4000
329.8	4000
329.9	4000
330	4000
330.1	4000
330.2	3900
330.3	3900
330.4	4000
330.5	4000
330.6	4000
330.7	4000
330.8	4000
330.9	4000
331	4000
331.1	4000
331.2	4000
331.3	4000
331.4	4000
331.5	4000
331.6	4000
331.7	4000
331.8	4000
331.9	4000
332	4000
332.1	4000
332.2	4000
332.3	4000
332.4	4000
332.5	4000
332.6	4000
332.7	4000
332.8	4000
332.9	4000
333	4000
333.1	4000
333.2	4000
333.3	4000
333.4	4000
333.5	4000
333.6	4000
333.7	4000
333.8	4000
333.9	4000
334	4000
334.1	4000
334.2	4000
334.3	4000
334.4	4000
334.5	4000
334.6	4000
334.7	4000
334.8	4000
334.9	4000
335	4000
335.1	4000
335.2	4000
335.3	4000
335.4	4000
335.5	4000
335.6	4000
335.7	4000
335.8	4000
335.9	4000
336	4000
336.1	4000
336.2	4000
336.3	4000
336.4	4000
336.5	4000
336.6	3900
336.7	4000
336.8	3900
336.9	3900
337	3900
337.1	3900
337.2	3900
337.3	3900
337.4	3900
337.5	3900
337.6	3900
337.7	3900
337.8	3900
337.9	3900
338	3900
338.1	3900
338.2	3800
338.3	3800
338.4	3800
338.5	3800
338.6	3800
338.7	3800
338.8	3800
338.9	3700
339	3700
339.1	3700
339.2	3700
339.3	3700
339.4	3700
339.5	3600
339.6	3600
339.7	3600
339.8	3600
339.9	3600
340	3500
340.1	3500
340.2	3500
340.3	3500
340.4	3400
340.5	3400
340.6	3400
340.7	3400
340.8	3300
340.9	3300
341	3300
341.1	3200
341.2	3200
341.3	3200
341.4	3100
341.5	3100
341.6	3100
341.7	3100
341.8	3000
341.9	3000
342	3000
342.1	3000
342.2	2900
342.3	2900
342.4	2900
342.5	2800
342.6	2800
342.7	2800
342.8	2700
342.9	2700
343	2700
343.1	2600
343.2	2600
343.3	2500
343.4	2500
343.5	2500
343.6	2400
343.7	2400
343.8	2300
343.9	2300
344	2300
344.1	2200
344.2	2200
344.3	2200
344.4	2100
344.5	2100
344.6	2100
344.7	2000
344.8	2000
344.9	1900
345	1900
345.1	1900
345.2	1800
345.3	1800
345.4	1800
345.5	1700
345.6	1700
345.7	1700
345.8	1600
345.9	1600
346	1600
346.1	1500
346.2	1500
346.3	1500
346.4	1400
346.5	1400
346.6	1400
346.7	1300
346.8	1300
346.9	1300
347	1300
347.1	1300
347.2	1200
347.3	1200
347.4	1200
347.5	1200
347.6	1100
347.7	1100
347.8	1100
347.9	1000
348	1000
348.1	1000
348.2	1000
348.3	900
348.4	900
348.5	900
348.6	900
348.7	800
348.8	800
348.9	800
349	800
349.1	800
349.2	700
349.3	700
349.4	700
349.5	700
349.6	600
349.7	600
349.8	600
349.9	600
350	600
350.1	600
350.2	600
350.3	500
350.4	500
350.5	500
350.6	500
350.7	500
350.8	500
350.9	500
351	500
351.1	400
351.2	400
351.3	400
351.4	400
351.5	400
351.6	400
351.7	300
351.8	300
351.9	300
352	300
352.1	300
352.2	300
352.3	300
352.4	300
352.5	300
352.6	300
352.7	300
352.8	300
352.9	300
353	300
353.1	200
353.2	200
353.3	200
353.4	200
353.5	200
353.6	200
353.7	200
353.8	200
353.9	200
354	200
354.1	200
354.2	200
354.3	100
354.4	100
354.5	100
354.6	100
354.7	100
354.8	100
354.9	100
355	100
355.1	100
355.2	100
355.3	100
355.4	100
355.5	100
355.6	100
355.7	100
355.8	100
355.9	100
356	100
356.1	100
356.2	100
356.3	100
356.4	100
356.5	100
356.6	100
356.7	100
356.8	100
356.9	100
357	100
357.1	100
357.2	100
357.3	100
357.4	100
357.5	100
357.6	100
357.7	100
357.8	100
357.9	100
358	0
358.1	0
358.2	0
358.3	0
358.4	100
358.5	100
358.6	0
358.7	0
358.8	0
358.9	0
359	0
359.1	0
359.2	0
359.3	0
359.4	0
359.5	0
359.6	0
359.7	0
359.8	0
359.9	0
360	0
360.1	0
360.2	0
360.3	0
360.4	0
360.5	0
360.6	0
360.7	0
360.8	0
360.9	0
361	0
361.1	0
361.2	0
361.3	0
361.4	0
361.5	0
361.6	0
361.7	0
361.8	0
361.9	0
362	0
362.1	0
362.2	0
362.3	0
362.4	0
362.5	0
362.6	0
362.7	0
362.8	0
362.9	0
363	0
363.1	0
363.2	0
363.3	0
363.4	0
363.5	0
363.6	0
363.7	0
363.8	0
363.9	0
364	0
364.1	0
364.2	0
364.3	0
364.4	0
364.5	0
364.6	0
364.7	0
364.8	0
364.9	0
365	0
365.1	0
365.2	0
365.3	0
365.4	0
365.5	0
365.6	0
365.7	0
365.8	0
365.9	0
366	0
366.1	0
366.2	0
366.3	0
366.4	0
366.5	0
366.6	0
366.7	0
366.8	0
366.9	0
367	0
367.1	0
367.2	0
367.3	0
367.4	0
367.5	0
367.6	0
367.7	0
367.8	0
367.9	0
368	0
368.1	0
368.2	0
368.3	0
368.4	0
368.5	0
368.6	0
368.7	0
368.8	0
368.9	0
369	0
369.1	0
369.2	0
369.3	0
369.4	0
369.5	0
369.6	0
369.7	0
369.8	0
369.9	0
370	0
370.1	0
370.2	0
370.3	0
370.4	0
370.5	0
370.6	0
370.7	0
370.8	0
370.9	0
371	0
371.1	0
371.2	0
371.3	0
371.4	0
371.5	0
371.6	0
371.7	0
371.8	0
371.9	0
372	0
372.1	0
372.2	0
372.3	0
372.4	0
372.5	0
372.6	0
372.7	0
372.8	0
372.9	0
373	0
373.1	0
373.2	0
373.3	0
373.4	0
373.5	0
373.6	0
373.7	0
373.8	0
373.9	0
374	0
374.1	0
374.2	0
374.3	0
374.4	0
374.5	0
374.6	0
374.7	0
374.8	0
374.9	0
375	0
375.1	0
375.2	0
375.3	0
375.4	0
375.5	0
375.6	0
375.7	0
375.8	0
375.9	0
376	0
376.1	0
376.2	0
376.3	0
376.4	0
376.5	0
376.6	0
376.7	0
376.8	0
376.9	0
377	0
377.1	0
377.2	0
377.3	0
377.4	0
377.5	0
377.6	0
377.7	0
377.8	0
377.9	0
378	0
378.1	0
378.2	0
378.3	0
378.4	0
378.5	0
378.6	0
378.7	0
378.8	0
378.9	0
379	0
379.1	0
379.2	0
379.3	0
379.4	0
379.5	0
379.6	0
379.7	0
379.8	0
379.9	0
380	0
380.1	0
380.2	0
380.3	0
380.4	0
380.5	0
380.6	0
380.7	0
380.8	0
380.9	0
381	0
381.1	0
381.2	0
381.3	0
381.4	0
381.5	0
381.6	0
381.7	0
381.8	0
381.9	0
382	0
382.1	0
382.2	0
382.3	0
382.4	0
382.5	0
382.6	0
382.7	0
382.8	0
382.9	0
383	0
383.1	0
383.2	0
383.3	0
383.4	0
383.5	0
383.6	0
383.7	0
383.8	0
383.9	0
384	0
384.1	0
384.2	0
384.3	0
384.4	0
384.5	0
384.6	0
384.7	0
384.8	0
384.9	0
385	0
385.1	0
385.2	0
385.3	0
385.4	0
385.5	0
385.6	0
385.7	0
385.8	0
385.9	0
386	0
386.1	0
386.2	0
386.3	0
386.4	0
386.5	0
386.6	0
386.7	0
386.8	0
386.9	0
387	0
387.1	0
387.2	0
387.3	0
387.4	0
387.5	0
387.6	0
387.7	0
387.8	0
387.9	0
388	0
388.1	0
388.2	0
388.3	0
388.4	0
388.5	0
388.6	0
388.7	0
388.8	0
388.9	0
389	0
389.1	0
389.2	0
389.3	0
389.4	0
389.5	0
389.6	0
389.7	0
389.8	0
389.9	0
390	0
390.1	0
390.2	0
390.3	0
390.4	0
390.5	0
390.6	0
390.7	0
390.8	0
390.9	0
391	0
391.1	0
391.2	0
391.3	0
391.4	0
391.5	0
391.6	0
391.7	0
391.8	0
391.9	0
392	0
392.1	0
392.2	0
392.3	0
392.4	0
392.5	0
392.6	0
392.7	0
392.8	0
392.9	0
393	0
393.1	0
393.2	0
393.3	0
393.4	0
393.5	0
393.6	0
393.7	0
393.8	0
393.9	0
394	0
394.1	0
394.2	0
394.3	0
394.4	0
394.5	0
394.6	0
394.7	0
394.8	0
394.9	0
395	0
395.1	0
395.2	0
395.3	0
395.4	0
395.5	0
395.6	0
395.7	0
395.8	0
395.9	0
396	0
396.1	0
396.2	0
396.3	0
396.4	0
396.5	0
396.6	0
396.7	0
396.8	0
396.9	0
397	0
397.1	0
397.2	0
397.3	0
397.4	0
397.5	0
397.6	0
397.7	0
397.8	0
397.9	0
398	0
398.1	0
398.2	0
398.3	0
398.4	0
398.5	0
398.6	0
398.7	0
398.8	0
398.9	0
399	0
399.1	0
399.2	0
399.3	0
399.4	0
399.5	0
399.6	0
399.7	0
399.8	0
399.9	0
400	0
400.1	0
400.2	0
400.3	0
400.4	0
400.5	0
400.6	0
400.7	0
400.8	0
400.9	0
401	0
401.1	0
401.2	0
401.3	0
401.4	0
401.5	0
401.6	0
401.7	0
401.8	0
401.9	0
402	0
402.1	0
402.2	0
402.3	0
402.4	0
402.5	0
402.6	0
402.7	0
402.8	0
402.9	0
403	0
403.1	0
403.2	0
403.3	0
403.4	0
403.5	0
403.6	0
403.7	0
403.8	0
403.9	0
404	0
404.1	0
404.2	0
404.3	0
404.4	0
404.5	0
404.6	0
404.7	0
404.8	0
404.9	0
405	0
405.1	0
405.2	0
405.3	0
405.4	0
405.5	0
405.6	0
405.7	0
405.8	0
405.9	0
406	0
406.1	0
406.2	0
406.3	0
406.4	0
406.5	0
406.6	0
406.7	0
406.8	0
406.9	0
407	0
407.1	0
407.2	0
407.3	0
407.4	0
407.5	0
407.6	0
407.7	0
407.8	0
407.9	0
408	0
408.1	0
408.2	0
408.3	0
408.4	0
408.5	0
408.6	0
408.7	0
408.8	0
408.9	0
409	0
409.1	0
409.2	0
409.3	0
409.4	0
409.5	0
409.6	0
409.7	0
409.8	0
409.9	0
410	0
410.1	0
410.2	0
410.3	0
410.4	0
410.5	0
410.6	0
410.7	0
410.8	0
410.9	0
411	0
411.1	0
411.2	0
411.3	0
411.4	0
411.5	0
411.6	0
411.7	0
411.8	0
411.9	0
412	0
412.1	0
412.2	0
412.3	0
412.4	0
412.5	0
412.6	0
412.7	0
412.8	0
412.9	0
413	0
413.1	0
413.2	0
413.3	0
413.4	0
413.5	0
413.6	0
413.7	0
413.8	0
413.9	0
414	0
414.1	0
414.2	0
414.3	0
414.4	0
414.5	0
414.6	0
414.7	0
414.8	0
414.9	0
415	0
415.1	0
415.2	0
415.3	0
415.4	0
415.5	0
415.6	0
415.7	0
415.8	0
415.9	0
416	0
416.1	0
416.2	0
416.3	0
416.4	0
416.5	0
416.6	0
416.7	0
416.8	0
416.9	0
417	0
417.1	0
417.2	0
417.3	0
417.4	0
417.5	0
417.6	0
417.7	0
417.8	0
417.9	0
418	0
418.1	0
418.2	0
418.3	0
418.4	0
418.5	0
418.6	0
418.7	0
418.8	0
418.9	0
419	0
419.1	0
419.2	0
419.3	0
419.4	0
419.5	0
419.6	0
419.7	0
419.8	0
419.9	0
420	0
420.1	0
420.2	0
420.3	0
420.4	0
420.5	0
420.6	0
420.7	0
420.8	0
420.9	0
421	0
421.1	0
421.2	0
421.3	0
421.4	0
421.5	0
421.6	0
421.7	0
421.8	0
421.9	0
422	0
422.1	0
422.2	0
422.3	0
422.4	0
422.5	0
422.6	0
422.7	0
422.8	0
422.9	0
423	0
423.1	0
423.2	0
423.3	0
423.4	0
423.5	0
423.6	0
423.7	0
423.8	0
423.9	0
424	0
424.1	0
424.2	0
424.3	0
424.4	0
424.5	0
424.6	0
424.7	0
424.8	0
424.9	0
425	0
425.1	0
425.2	0
425.3	0
425.4	0
425.5	0
425.6	0
425.7	0
425.8	0
425.9	0
426	0
426.1	0
426.2	0
426.3	0
426.4	0
426.5	0
426.6	0
426.7	0
426.8	0
426.9	0
427	0
427.1	0
427.2	0
427.3	0
427.4	0
427.5	0
427.6	0
427.7	0
427.8	0
427.9	0
428	0
428.1	0
428.2	0
428.3	0
428.4	0
428.5	0
428.6	0
428.7	0
428.8	0
428.9	0
429	0
429.1	0
429.2	0
429.3	0
429.4	0
429.5	0
429.6	0
429.7	0
429.8	0
429.9	0
430	0
430.1	0
430.2	0
430.3	0
430.4	0
430.5	0
430.6	0
430.7	0
430.8	0
430.9	0
431	0
431.1	0
431.2	0
431.3	0
431.4	0
431.5	0
431.6	0
431.7	0
431.8	0
431.9	0
432	0
432.1	0
432.2	0
432.3	0
432.4	0
432.5	0
432.6	0
432.7	0
432.8	0
432.9	0
433	0
433.1	0
433.2	0
433.3	0
433.4	0
433.5	0
433.6	0
433.7	0
433.8	0
433.9	0
434	0
434.1	0
434.2	0
434.3	0
434.4	0
434.5	0
434.6	0
434.7	0
434.8	0
434.9	0
435	0
435.1	0
435.2	0
435.3	0
435.4	0
435.5	0
435.6	0
435.7	0
435.8	0
435.9	0
436	0
436.1	0
436.2	0
436.3	0
436.4	0
436.5	0
436.6	0
436.7	0
436.8	0
436.9	0
437	0
437.1	0
437.2	0
437.3	0
437.4	0
437.5	0
437.6	0
437.7	0
437.8	0
437.9	0
438	0
438.1	0
438.2	0
438.3	0
438.4	0
438.5	0
438.6	0
438.7	0
438.8	0
438.9	0
439	0
439.1	0
439.2	0
439.3	0
439.4	0
439.5	0
439.6	0
439.7	0
439.8	0
439.9	0
440	0
440.1	0
440.2	0
440.3	0
440.4	0
440.5	0
440.6	0
440.7	0
440.8	0
440.9	0
441	0
441.1	0
441.2	0
441.3	0
441.4	0
441.5	0
441.6	0
441.7	0
441.8	0
441.9	0
442	0
442.1	0
442.2	0
442.3	0
442.4	0
442.5	0
442.6	0
442.7	0
442.8	0
442.9	0
443	0
443.1	0
443.2	0
443.3	0
443.4	0
443.5	0
443.6	0
443.7	0
443.8	0
443.9	0
444	0
444.1	0
444.2	0
444.3	0
444.4	0
444.5	0
444.6	0
444.7	0
444.8	0
444.9	0
445	0
445.1	0
445.2	0
445.3	0
445.4	0
445.5	0
445.6	0
445.7	0
445.8	0
445.9	0
446	0
446.1	0
446.2	0
446.3	0
446.4	0
446.5	0
446.6	0
446.7	0
446.8	0
446.9	0
447	0
447.1	0
447.2	0
447.3	0
447.4	0
447.5	0
447.6	0
447.7	0
447.8	0
447.9	0
448	0
448.1	0
448.2	0
448.3	0
448.4	0
448.5	0
448.6	0
448.7	0
448.8	0
448.9	0
449	0
449.1	0
449.2	0
449.3	0
449.4	0
449.5	0
449.6	0
449.7	0
449.8	0
449.9	0
450	0
450.1	0
450.2	0
450.3	0
450.4	0
450.5	0
450.6	0
450.7	0
450.8	0
450.9	0
451	0
451.1	0
451.2	0
451.3	0
451.4	0
451.5	0
451.6	0
451.7	0
451.8	0
451.9	0
452	0
452.1	0
452.2	0
452.3	0
452.4	0
452.5	0
452.6	0
452.7	0
452.8	0
452.9	0
453	0
453.1	0
453.2	0
453.3	0
453.4	0
453.5	0
453.6	0
453.7	0
453.8	0
453.9	0
454	0
454.1	0
454.2	0
454.3	0
454.4	0
454.5	0
454.6	0
454.7	0
454.8	0
454.9	0
455	0
455.1	0
455.2	0
455.3	0
455.4	0
455.5	0
455.6	0
455.7	0
455.8	0
455.9	0
456	0
456.1	0
456.2	0
456.3	0
456.4	0
456.5	0
456.6	0
456.7	0
456.8	0
456.9	0
457	0
457.1	0
457.2	0
457.3	0
457.4	0
457.5	0
457.6	0
457.7	0
457.8	0
457.9	0
458	0
458.1	0
458.2	0
458.3	0
458.4	0
458.5	0
458.6	0
458.7	0
458.8	0
458.9	0
459	0
459.1	0
459.2	0
459.3	0
459.4	0
459.5	0
459.6	0
[truncated: 904 more rows]

## Sheet: Fig 5d
Fluorescence spectrum
(S)-acceptor Fraction (mol%)
0		0.1		0.2		0.3		0.4
Wavelength (nm)	FL	Wavelength (nm)	FL	Wavelength (nm)	FL	Wavelength (nm)	FL	Wavelength (nm)	FL
340.6	22.4	340.6	18.45	340.6	24.21	340.6	21.05	340.6	23.39
341.6	22.07	341.6	17.94	341.6	23.67	341.6	20.42	341.6	22.8
342.6	22.12	342.6	17.68	342.6	23.11	342.6	19.99	342.6	22.07
343.6	22.76	343.6	17.84	343.6	23.21	343.6	19.93	343.6	21.67
344.6	24.26	344.6	18.61	344.6	23.92	344.6	20.17	344.6	21.9
345.6	27.07	345.6	20.26	345.6	25.58	345.6	21.16	345.6	22.81
346.6	31.49	346.6	22.82	346.6	28.31	346.6	22.84	346.6	24.33
347.6	38	347.6	26.47	347.6	32.28	347.6	25.35	347.6	26.62
348.6	47.26	348.6	31.75	348.6	37.88	348.6	29.06	348.6	30.02
349.6	59.7	349.6	39.08	349.6	45.37	349.6	34.15	349.6	34.49
350.6	76.36	350.6	48.82	350.6	54.97	350.6	40.57	350.6	40.29
351.6	97.86	351.6	61.54	351.6	67.31	351.6	49.05	351.6	47.95
352.6	125.4	352.6	77.6	352.6	83	352.6	59.64	352.6	57.46
353.6	160.2	353.6	97.81	353.6	102.2	353.6	72.77	353.6	69.16
354.6	203.5	354.6	123.3	354.6	126.2	354.6	89.54	354.6	83.9
355.6	256.7	355.6	154.8	355.6	155.7	355.6	110.1	355.6	102.1
356.6	319.6	356.6	191.4	356.6	189.8	356.6	133.9	356.6	123.3
357.6	390.5	357.6	232	357.6	227.3	357.6	160.5	357.6	146.5
358.6	468.6	358.6	276.4	358.6	267.5	358.6	189.2	358.6	171.1
359.6	554.5	359.6	324.6	359.6	310.1	359.6	220.8	359.6	197.1
360.6	648.5	360.6	376.6	360.6	353.7	360.6	254.3	360.6	224.1
361.6	747.3	361.6	431	361.6	397.2	361.6	287.4	361.6	250.6
362.6	849.2	362.6	483	362.6	439.1	362.6	317.5	362.6	276.1
363.6	950.5	363.6	531.4	363.6	477.3	363.6	343.1	363.6	297.7
364.6	1052	364.6	575.9	364.6	509	364.6	363.9	364.6	314.6
365.6	1153	365.6	616.2	365.6	534.7	365.6	379.3	365.6	326.9
366.6	1249	366.6	651.4	366.6	553.4	366.6	391.5	366.6	333.9
367.6	1339	367.6	681.6	367.6	567.7	367.6	399.8	367.6	338.8
368.6	1425	368.6	708.4	368.6	580.1	368.6	405.5	368.6	343.4
369.6	1508	369.6	734.2	369.6	591.7	369.6	410.7	369.6	347.2
370.6	1588	370.6	760	370.6	605.7	370.6	417.4	370.6	352.4
371.6	1662	371.6	786.1	371.6	622.3	371.6	426.6	371.6	359.6
372.6	1729	372.6	814.2	372.6	641.9	372.6	439.3	372.6	370.1
373.6	1789	373.6	845.3	373.6	665.6	373.6	457.3	373.6	384.5
374.6	1847	374.6	881.1	374.6	696.4	374.6	480.6	374.6	404.1
375.6	1903	375.6	922	375.6	733.9	375.6	510.6	375.6	429.1
376.6	1953	376.6	965.7	376.6	774.1	376.6	543.8	376.6	458
377.6	2000	377.6	1010	377.6	818.7	377.6	578.7	377.6	489.3
378.6	2043	378.6	1052	378.6	864.5	378.6	614.4	378.6	520.9
379.6	2081	379.6	1093	379.6	908.6	379.6	649.7	379.6	552.1
380.6	2115	380.6	1128	380.6	946.9	380.6	682.1	380.6	580.9
381.6	2142	381.6	1155	381.6	979.9	381.6	710.2	381.6	604.6
382.6	2164	382.6	1174	382.6	1005	382.6	732.3	382.6	623.5
383.6	2186	383.6	1189	383.6	1021	383.6	748.4	383.6	638.3
384.6	2208	384.6	1204	384.6	1032	384.6	759.1	384.6	649.2
385.6	2225	385.6	1215	385.6	1040	385.6	766.6	385.6	660
386.6	2234	386.6	1224	386.6	1045	386.6	774.7	386.6	672.2
387.6	2237	387.6	1233	387.6	1053	387.6	785.6	387.6	689.2
388.6	2237	388.6	1247	388.6	1070	388.6	804.3	388.6	714.8
389.6	2236	389.6	1270	389.6	1099	389.6	836.3	389.6	752.1
390.6	2236	390.6	1305	390.6	1142	390.6	881.9	390.6	803.9
391.6	2233	391.6	1352	391.6	1198	391.6	942.9	391.6	872.8
392.6	2225	392.6	1409	392.6	1267	392.6	1017	392.6	957.2
393.6	2214	393.6	1478	393.6	1349	393.6	1106	393.6	1057
394.6	2196	394.6	1557	394.6	1450	394.6	1211	394.6	1177
395.6	2177	395.6	1644	395.6	1570	395.6	1328	395.6	1315
396.6	2159	396.6	1734	396.6	1699	396.6	1454	396.6	1464
397.6	2141	397.6	1823	397.6	1831	397.6	1586	397.6	1616
398.6	2121	398.6	1912	398.6	1964	398.6	1721	398.6	1773
399.6	2097	399.6	1999	399.6	2097	399.6	1861	399.6	1933
400.6	2069	400.6	2080	400.6	2224	400.6	2003	400.6	2095
401.6	2043	401.6	2148	401.6	2340	401.6	2139	401.6	2248
402.6	2016	402.6	2196	402.6	2440	402.6	2264	402.6	2390
403.6	1988	403.6	2230	403.6	2523	403.6	2375	403.6	2517
404.6	1958	404.6	2254	404.6	2586	404.6	2468	404.6	2631
405.6	1923	405.6	2267	405.6	2631	405.6	2547	405.6	2729
406.6	1886	406.6	2265	406.6	2660	406.6	2614	406.6	2806
407.6	1850	407.6	2257	407.6	2673	407.6	2673	407.6	2865
408.6	1817	408.6	2240	408.6	2675	408.6	2728	408.6	2912
409.6	1783	409.6	2220	409.6	2671	409.6	2780	409.6	2959
410.6	1747	410.6	2195	410.6	2663	410.6	2828	410.6	3011
411.6	1710	411.6	2172	411.6	2661	411.6	2877	411.6	3071
412.6	1673	412.6	2156	412.6	2659	412.6	2930	412.6	3140
413.6	1636	413.6	2144	413.6	2659	413.6	2994	413.6	3213
414.6	1597	414.6	2137	414.6	2664	414.6	3069	414.6	3289
415.6	1558	415.6	2131	415.6	2676	415.6	3144	415.6	3366
416.6	1519	416.6	2126	416.6	2692	416.6	3212	416.6	3443
417.6	1483	417.6	2117	417.6	2709	417.6	3271	417.6	3515
418.6	1448	418.6	2109	418.6	2719	418.6	3314	418.6	3582
419.6	1412	419.6	2099	419.6	2722	419.6	3337	419.6	3634
420.6	1372	420.6	2086	420.6	2717	420.6	3344	420.6	3662
421.6	1332	421.6	2067	421.6	2701	421.6	3341	421.6	3671
422.6	1295	422.6	2043	422.6	2683	422.6	3323	422.6	3663
423.6	1261	423.6	2015	423.6	2656	423.6	3289	423.6	3640
424.6	1227	424.6	1979	424.6	2618	424.6	3238	424.6	3596
425.6	1192	425.6	1935	425.6	2564	425.6	3166	425.6	3530
426.6	1157	426.6	1887	426.6	2497	426.6	3077	426.6	3446
427.6	1123	427.6	1836	427.6	2429	427.6	2977	427.6	3348
428.6	1091	428.6	1782	428.6	2366	428.6	2872	428.6	3242
429.6	1059	429.6	1726	429.6	2298	429.6	2767	429.6	3127
430.6	1028	430.6	1668	430.6	2222	430.6	2662	430.6	3009
431.6	996.3	431.6	1607	431.6	2142	431.6	2559	431.6	2890
432.6	965.1	432.6	1546	432.6	2062	432.6	2458	432.6	2778
433.6	935.9	433.6	1487	433.6	1983	433.6	2361	433.6	2670
434.6	907.9	434.6	1433	434.6	1906	434.6	2267	434.6	2566
435.6	880.3	435.6	1382	435.6	1834	435.6	2179	435.6	2469
436.6	852.6	436.6	1333	436.6	1770	436.6	2101	436.6	2379
437.6	826.1	437.6	1287	437.6	1714	437.6	2035	437.6	2303
438.6	800.4	438.6	1244	438.6	1664	438.6	1975	438.6	2236
439.6	774.7	439.6	1204	439.6	1613	439.6	1922	439.6	2175
440.6	748.7	440.6	1165	440.6	1565	440.6	1876	440.6	2119
441.6	723.2	441.6	1130	441.6	1522	441.6	1833	441.6	2068
442.6	698.8	442.6	1099	442.6	1481	442.6	1790	442.6	2022
443.6	675.3	443.6	1068	443.6	1445	443.6	1750	443.6	1982
444.6	651.9	444.6	1038	444.6	1408	444.6	1712	444.6	1942
445.6	628.3	445.6	1009	445.6	1370	445.6	1675	445.6	1902
446.6	604.9	446.6	981.1	446.6	1334	446.6	1637	446.6	1860
447.6	584	447.6	954.3	447.6	1300	447.6	1597	447.6	1819
448.6	564.3	448.6	927	448.6	1267	448.6	1557	448.6	1774
449.6	544.9	449.6	898.2	449.6	1234	449.6	1508	449.6	1723
450.6	525.3	450.6	868.2	450.6	1197	450.6	1456	450.6	1668
451.6	505.2	451.6	838	451.6	1157	451.6	1403	451.6	1614
452.6	485.6	452.6	808.6	452.6	1117	452.6	1354	452.6	1564
453.6	467.3	453.6	780.3	453.6	1079	453.6	1307	453.6	1515
454.6	450.2	454.6	751	454.6	1040	454.6	1260	454.6	1466
455.6	432.9	455.6	721.5	455.6	1002	455.6	1213	455.6	1411
456.6	416.4	456.6	691.7	456.6	963.3	456.6	1163	456.6	1352
457.6	401.1	457.6	663.7	457.6	925	457.6	1111	457.6	1293
458.6	386	458.6	637.6	458.6	887.9	458.6	1060	458.6	1237
459.6	371.2	459.6	611	459.6	851.6	459.6	1012	459.6	1187
460.6	356.4	460.6	584.2	460.6	815.7	460.6	966.9	460.6	1137
461.6	342.2	461.6	557.6	461.6	780.9	461.6	924.3	461.6	1088
462.6	328.8	462.6	531.9	462.6	748.3	462.6	885.7	462.6	1041
463.6	316	463.6	508.7	463.6	718.5	463.6	848.9	463.6	997.7
464.6	304	464.6	486.8	464.6	688.9	464.6	813.4	464.6	955.8
465.6	291.9	465.6	465.9	465.6	659.6	465.6	779.4	465.6	915.4
466.6	280.5	466.6	446.7	466.6	631.8	466.6	747.2	466.6	877.6
467.6	269.3	467.6	428.5	467.6	605.6	467.6	717.6	467.6	843.9
468.6	258.4	468.6	411.1	468.6	582.1	468.6	690.4	468.6	813.1
469.6	248.3	469.6	394.3	469.6	560.3	469.6	665.2	469.6	785.4
470.6	238.5	470.6	378	470.6	539.7	470.6	642.3	470.6	758.3
471.6	229	471.6	362.5	471.6	520.2	471.6	620	471.6	732
472.6	219.8	472.6	348.6	472.6	501.8	472.6	597.6	472.6	706.7
473.6	210.6	473.6	335.2	473.6	483.4	473.6	576.2	473.6	682.3
474.6	201.8	474.6	322.2	474.6	465.9	474.6	556.3	474.6	659.6
475.6	192.7	475.6	309.7	475.6	449.2	475.6	537.8	475.6	637.5
476.6	184.8	476.6	297.7	476.6	433.2	476.6	519.4	476.6	615.8
477.6	177.7	477.6	286.5	477.6	418.2	477.6	502.7	477.6	595.6
478.6	170.7	478.6	275.8	478.6	404.2	478.6	485.5	478.6	576.4
479.6	164	479.6	265.6	479.6	389.9	479.6	468.3	479.6	557.5
480.6	157.7	480.6	255.6	480.6	375.5	480.6	452	480.6	538.8
481.6	151.6	481.6	246.2	481.6	362	481.6	434.9	481.6	520.7
482.6	145.5	482.6	237	482.6	348.9	482.6	418.7	482.6	502.5
483.6	140	483.6	227.9	483.6	337.2	483.6	403.4	483.6	485.6
484.6	134.7	484.6	219.1	484.6	326.3	484.6	389.4	484.6	469.4
485.6	129.5	485.6	211	485.6	315.1	485.6	376	485.6	453.5
486.6	124.6	486.6	203.2	486.6	303.5	486.6	362.2	486.6	437.4
487.6	120	487.6	195.5	487.6	292.3	487.6	348.5	487.6	421.5
488.6	115.5	488.6	187.8	488.6	281.7	488.6	335.2	488.6	406.4
489.6	111.2	489.6	180.4	489.6	272	489.6	322.2	489.6	392
490.6	106.9	490.6	172.8	490.6	261.9	490.6	310.3	490.6	377.8
491.6	102.6	491.6	166	491.6	252.2	491.6	298.7	491.6	363.6
492.6	98.56	492.6	159.6	492.6	242.7	492.6	287.7	492.6	349.9
493.6	94.97	493.6	153.5	493.6	233.7	493.6	277.4	493.6	337.1
494.6	91.64	494.6	147.6	494.6	225.3	494.6	266.7	494.6	325.2
495.6	88.28	495.6	141.8	495.6	217.6	495.6	256.4	495.6	314.1
496.6	84.63	496.6	136.3	496.6	209.1	496.6	246.4	496.6	302.9
497.6	81.15	497.6	130.7	497.6	200.9	497.6	237.1	497.6	292.2
498.6	77.89	498.6	125.2	498.6	193	498.6	228.4	498.6	281.3
499.6	74.83	499.6	120.1	499.6	185.8	499.6	220.1	499.6	270.6
500.6	71.88	500.6	115.5	500.6	179.1	500.6	211.9	500.6	260.2
501.6	69.25	501.6	111.1	501.6	172.7	501.6	204	501.6	251.3
502.6	66.64	502.6	106.6	502.6	166.2	502.6	196.9	502.6	243
503.6	64.03	503.6	102.4	503.6	160.4	503.6	189.9	503.6	234.9
504.6	61.44	504.6	98.28	504.6	154.7	504.6	183.5	504.6	226.5
505.6	58.86	505.6	94.37	505.6	148.9	505.6	177	505.6	218.2
506.6	56.37	506.6	90.7	506.6	143	506.6	170.4	506.6	210
507.6	54.13	507.6	87	507.6	137.5	507.6	163.9	507.6	202.6
508.6	51.92	508.6	83.7	508.6	132.7	508.6	158.1	508.6	195.4
509.6	49.75	509.6	80.58	509.6	127.9	509.6	152.3	509.6	188.7
510.6	47.82	510.6	77.28	510.6	123.4	510.6	146.8	510.6	182.6
511.6	46.02	511.6	74.15	511.6	119.2	511.6	142	511.6	176.3
512.6	44.18	512.6	71.39	512.6	115	512.6	137.1	512.6	170.2
513.6	42.5	513.6	68.84	513.6	111.2	513.6	132	513.6	164.2
514.6	40.91	514.6	66.4	514.6	107	514.6	127.6	514.6	158.8
515.6	39.29	515.6	63.95	515.6	103.1	515.6	123	515.6	153.2
516.6	37.81	516.6	61.48	516.6	99.17	516.6	118.3	516.6	147.8
517.6	36.37	517.6	59.04	517.6	95.74	517.6	113.8	517.6	142.4
518.6	34.89	518.6	56.76	518.6	92.55	518.6	109.7	518.6	137.4
519.6	33.61	519.6	54.56	519.6	89.2	519.6	105.9	519.6	132.8
520.6	32.51	520.6	52.71	520.6	86.05	520.6	102.2	520.6	128.2
521.6	31.47	521.6	50.7	521.6	82.83	521.6	98.62	521.6	123.6
522.6	30.19	522.6	48.77	522.6	79.77	522.6	94.93	522.6	119.1
523.6	28.93	523.6	46.87	523.6	76.83	523.6	91.21	523.6	114.7
524.6	27.73	524.6	45.08	524.6	73.92	524.6	87.9	524.6	110.5
525.6	26.68	525.6	43.35	525.6	71.29	525.6	84.6	525.6	106.1
526.6	25.6	526.6	41.62	526.6	68.67	526.6	81.41	526.6	102.2
527.6	24.71	527.6	40.08	527.6	66.05	527.6	78.36	527.6	98.6
528.6	23.8	528.6	38.42	528.6	63.69	528.6	75.63	528.6	95.24
529.6	23.04	529.6	36.85	529.6	61.43	529.6	73.14	529.6	91.74
530.6	22.23	530.6	35.56	530.6	59.14	530.6	70.53	530.6	88.56
531.6	21.3	531.6	34.24	531.6	57.14	531.6	67.74	531.6	85.22
532.6	20.51	532.6	32.92	532.6	55.31	532.6	65.24	532.6	82.49
533.6	19.87	533.6	31.65	533.6	53.17	533.6	62.85	533.6	79.59
534.6	19.13	534.6	30.73	534.6	51.19	534.6	60.61	534.6	76.68
535.6	18.43	535.6	29.63	535.6	49.3	535.6	58.67	535.6	73.9
536.6	17.93	536.6	28.45	536.6	47.55	536.6	56.78	536.6	71.2
537.6	17.28	537.6	27.41	537.6	46.07	537.6	54.91	537.6	68.9
538.6	16.57	538.6	26.46	538.6	44.44	538.6	52.89	538.6	66.43
539.6	16.11	539.6	25.54	539.6	43	539.6	50.99	539.6	64.35
540.6	15.62	540.6	24.71	540.6	41.65	540.6	49.21	540.6	62.2
541.6	15.09	541.6	23.8	541.6	40.14	541.6	47.45	541.6	59.99
542.6	14.63	542.6	22.99	542.6	38.69	542.6	45.85	542.6	57.99
543.6	14.14	543.6	22.26	543.6	37.41	543.6	44.31	543.6	56.32
544.6	13.68	544.6	21.52	544.6	36.17	544.6	42.83	544.6	54.5
545.6	13.22	545.6	20.87	545.6	35.11	545.6	41.5	545.6	52.65
546.6	12.95	546.6	20.13	546.6	33.99	546.6	40.24	546.6	50.75
547.6	12.6	547.6	19.4	547.6	32.89	547.6	38.93	547.6	48.94
548.6	12.13	548.6	18.76	548.6	31.74	548.6	37.5	548.6	47.17
549.6	11.69	549.6	18.14	549.6	30.65	549.6	36.21	549.6	45.67
550.6	11.3	550.6	17.53	550.6	29.49	550.6	34.94	550.6	44.14
551.6	10.94	551.6	16.9	551.6	28.55	551.6	33.82	551.6	42.76
552.6	10.62	552.6	16.34	552.6	27.66	552.6	32.74	552.6	41.28
553.6	10.25	553.6	15.82	553.6	26.72	553.6	31.52	553.6	39.84
554.6	9.947	554.6	15.27	554.6	25.95	554.6	30.54	554.6	38.32
555.6	9.677	555.6	14.75	555.6	25.04	555.6	29.42	555.6	37.02
556.6	9.397	556.6	14.25	556.6	24.14	556.6	28.35	556.6	35.74
557.6	9.071	557.6	13.78	557.6	23.28	557.6	27.35	557.6	34.62
558.6	8.774	558.6	13.27	558.6	22.57	558.6	26.52	558.6	33.53
559.6	8.499	559.6	12.91	559.6	21.81	559.6	25.68	559.6	32.47
560.6	8.266	560.6	12.59	560.6	21.12	560.6	24.93	560.6	31.51
561.6	8.097	561.6	12.17	561.6	20.51	561.6	24.19	561.6	30.49
562.6	7.864	562.6	11.74	562.6	19.92	562.6	23.27	562.6	29.32
563.6	7.7	563.6	11.4	563.6	19.33	563.6	22.67	563.6	28.38
564.6	7.525	564.6	11.08	564.6	18.74	564.6	21.99	564.6	27.56
565.6	7.393	565.6	10.8	565.6	18.26	565.6	21.23	565.6	26.81
566.6	7.25	566.6	10.51	566.6	17.67	566.6	20.64	566.6	25.99
567.6	7.058	567.6	10.24	567.6	17.16	567.6	19.99	567.6	25.18
568.6	6.871	568.6	10.02	568.6	16.79	568.6	19.48	568.6	24.3
569.6	6.718	569.6	9.73	569.6	16.31	569.6	18.84	569.6	23.54
570.6	6.553	570.6	9.412	570.6	15.78	570.6	18.33	570.6	22.79
571.6	6.39	571.6	9.165	571.6	15.25	571.6	17.79	571.6	22.15
572.6	6.231	572.6	8.9	572.6	14.75	572.6	17.18	572.6	21.54
573.6	6.186	573.6	8.635	573.6	14.46	573.6	16.71	573.6	20.95
574.6	6.076	574.6	8.412	574.6	14.01	574.6	16.2	574.6	20.21
575.6	5.921	575.6	8.208	575.6	13.53	575.6	15.79	575.6	19.62
576.6	5.846	576.6	7.966	576.6	13.21	576.6	15.24	576.6	19.12
577.6	5.679	577.6	7.79	577.6	12.9	577.6	14.74	577.6	18.5
578.6	5.55	578.6	7.65	578.6	12.56	578.6	14.41	578.6	17.92
579.6	5.488	579.6	7.396	579.6	12.26	579.6	14.06	579.6	17.43
580.6	5.399	580.6	7.202	580.6	12.02	580.6	13.62	580.6	16.84
581.6	5.277	581.6	7.029	581.6	11.67	581.6	13.28	581.6	16.45
582.6	5.222	582.6	6.908	582.6	11.31	582.6	12.88	582.6	16.05
583.6	5.169	583.6	6.801	583.6	11.03	583.6	12.53	583.6	15.57
584.6	5.075	584.6	6.611	584.6	10.75	584.6	12.27	584.6	15.12
585.6	5.003	585.6	6.477	585.6	10.6	585.6	11.99	585.6	14.64
586.6	4.934	586.6	6.373	586.6	10.31	586.6	11.65	586.6	14.37
587.6	4.862	587.6	6.184	587.6	10.02	587.6	11.33	587.6	13.97
588.6	4.853	588.6	6.124	588.6	9.787	588.6	11.04	588.6	13.59
589.6	4.789	589.6	6.037	589.6	9.617	589.6	10.82	589.6	13.29
590.6	4.699	590.6	5.888	590.6	9.464	590.6	10.63	590.6	13.01
591.6	4.652	591.6	5.81	591.6	9.296	591.6	10.33	591.6	12.68
592.6	4.617	592.6	5.713	592.6	9.104	592.6	10.08	592.6	12.37
593.6	4.569	593.6	5.597	593.6	8.918	593.6	9.905	593.6	12.11
594.6	4.55	594.6	5.52	594.6	8.762	594.6	9.747	594.6	11.85
595.6	4.579	595.6	5.438	595.6	8.572	595.6	9.549	595.6	11.61
596.6	4.584	596.6	5.394	596.6	8.493	596.6	9.349	596.6	11.38
597.6	4.499	597.6	5.355	597.6	8.346	597.6	9.176	597.6	11.17
598.6	4.46	598.6	5.273	598.6	8.238	598.6	8.999	598.6	10.91
599.6	4.448	599.6	5.24	599.6	8.082	599.6	8.927	599.6	10.72
600.6	4.419	600.6	5.156	600.6	7.978	600.6	8.801	600.6	10.6
601.6	4.472	601.6	5.059	601.6	7.899	601.6	8.597	601.6	10.42
602.6	4.474	602.6	5.083	602.6	7.852	602.6	8.504	602.6	10.25
603.6	4.518	603.6	5.123	603.6	7.811	603.6	8.425	603.6	10.07
604.6	4.496	604.6	5.076	604.6	7.682	604.6	8.292	604.6	9.888
605.6	4.467	605.6	4.997	605.6	7.569	605.6	8.171	605.6	9.757
606.6	4.512	606.6	4.945	606.6	7.508	606.6	8.038	606.6	9.558
607.6	4.482	607.6	4.867	607.6	7.391	607.6	7.908	607.6	9.43
608.6	4.443	608.6	4.837	608.6	7.321	608.6	7.753	608.6	9.267
609.6	4.407	609.6	4.774	609.6	7.302	609.6	7.631	609.6	9.112
610.6	4.419	610.6	4.731	610.6	7.157	610.6	7.529	610.6	8.997
611.6	4.444	611.6	4.792	611.6	7.09	611.6	7.396	611.6	8.843
612.6	4.431	612.6	4.779	612.6	7.014	612.6	7.341	612.6	8.699
613.6	4.419	613.6	4.758	613.6	6.936	613.6	7.258	613.6	8.678
614.6	4.446	614.6	4.75	614.6	6.939	614.6	7.283	614.6	8.617
615.6	4.564	615.6	4.768	615.6	6.988	615.6	7.298	615.6	8.555
616.6	4.629	616.6	4.814	616.6	7.062	616.6	7.25	616.6	8.508
617.6	4.72	617.6	4.845	617.6	7.13	617.6	7.264	617.6	8.492
618.6	4.851	618.6	4.877	618.6	7.177	618.6	7.26	618.6	8.562

## Sheet: Fig 5e
CPL spectrum
(R)-BU toroid/(S)-acceptor		(S)-BU toroid/(S)-acceptor
Wavelength (nm)	CPL	Wavelength (nm)	CPL
600	0.05174	600	-0.25394
599.5	0.03955	599.5	-0.27432
599	0.06757	599	-0.3251
598.5	0.18433	598.5	-0.20745
598	0.15315	598	-0.22964
597.5	0.15051	597.5	-0.3927
597	0.33406	597	-0.39139
596.5	0.36591	596.5	-0.2393
596	0.20776	596	-0.47062
595.5	0.15439	595.5	-0.5612
595	0.21606	595	-0.62659
594.5	0.34775	594.5	-0.57111
594	0.33244	594	-0.45555
593.5	0.35074	593.5	-0.34055
593	0.33237	593	-0.36738
592.5	0.45156	592.5	-0.31745
592	0.42085	592	-0.24711
591.5	0.53601	591.5	-0.25303
591	0.43218	591	-0.31091
590.5	0.45563	590.5	-0.22718
590	0.46529	590	-0.32599
589.5	0.39172	589.5	-0.23851
589	0.2928	589	-0.03066
588.5	0.15787	588.5	-0.00593
588	0.34565	588	0.10747
587.5	0.29942	587.5	0.11579
587	0.21018	587	0.09447
586.5	0.38744	586.5	0.27543
586	0.35811	586	0.20174
585.5	0.27323	585.5	0.10388
585	0.29045	585	-0.11687
584.5	0.30994	584.5	-0.158
584	0.30331	584	-0.22081
583.5	0.29321	583.5	-0.25735
583	0.33328	583	-0.21352
582.5	0.44429	582.5	-0.33801
582	0.34691	582	-0.42505
581.5	0.33072	581.5	-0.39568
581	0.34047	581	-0.49255
580.5	0.42944	580.5	-0.56452
580	0.51028	580	-0.75138
579.5	0.51022	579.5	-0.77735
579	0.57829	579	-0.81085
578.5	0.47275	578.5	-0.84825
578	0.5205	578	-0.6886
577.5	0.69017	577.5	-0.69893
577	0.76014	577	-0.66096
576.5	0.79561	576.5	-0.41776
576	0.95688	576	-0.45769
575.5	0.85196	575.5	-0.43392
575	0.77063	575	-0.66926
574.5	0.71403	574.5	-0.52139
574	0.74256	574	-0.61344
573.5	0.58814	573.5	-0.34681
573	0.62993	573	-0.33298
572.5	0.59183	572.5	-0.37559
572	0.48077	572	-0.29771
571.5	0.5256	571.5	-0.21974
571	0.4166	571	-0.34243
570.5	0.24639	570.5	-0.38743
570	0.23345	570	-0.44505
569.5	0.01115	569.5	-0.34824
569	-0.05987	569	-0.21851
568.5	-0.16391	568.5	-0.20152
568	-0.29434	568	-0.49495
567.5	-0.16907	567.5	-0.51858
567	0.01917	567	-0.7973
566.5	-0.10663	566.5	-0.55605
566	6.63858e-05	566	-0.76034
565.5	0.07367	565.5	-0.81327
565	0.03835	565	-0.87123
564.5	0.1559	564.5	-0.91143
564	0.143	564	-0.82123
563.5	0.0794	563.5	-0.82406
563	0.07855	563	-0.87599
562.5	0.10839	562.5	-0.94618
562	0.10333	562	-0.74246
561.5	0.09436	561.5	-0.72266
561	0.13184	561	-0.90731
560.5	0.12747	560.5	-0.92271
560	0.02654	560	-0.97584
559.5	0.22155	559.5	-0.51009
559	0.14509	559	-0.36673
558.5	-0.12506	558.5	-0.23353
558	-0.08805	558	-0.35917
557.5	-0.19464	557.5	-0.01618
557	-0.07936	557	-0.0926
556.5	-0.05979	556.5	0.05375
556	-0.07411	556	0.08887
555.5	0.01605	555.5	0.12256
555	0.21603	555	0.13426
554.5	0.38321	554.5	0.20022
554	0.50376	554	0.30461
553.5	0.50889	553.5	-0.04015
553	0.66453	553	-0.05303
552.5	0.80609	552.5	-0.01222
552	0.72575	552	0.23356
551.5	0.8148	551.5	-0.06658
551	0.73557	551	-0.38361
550.5	0.8651	550.5	-0.41372
550	0.88843	550	-0.0716
549.5	1.17639	549.5	-0.22843
549	1.14684	549	-0.15002
548.5	1.15615	548.5	-0.11616
548	1.49847	548	-0.19148
547.5	1.37803	547.5	-0.27965
547	1.35195	547	-0.22777
546.5	1.36655	546.5	-0.39635
546	1.2526	546	-0.44801
545.5	1.38798	545.5	-0.62169
545	1.48773	545	-0.46216
544.5	1.24733	544.5	-0.44595
544	1.04398	544	-0.5925
543.5	1.10585	543.5	-0.72137
543	0.8513	543	-0.5577
542.5	0.76782	542.5	-0.25602
542	0.72475	542	-0.51542
541.5	0.66074	541.5	-0.62607
541	0.48263	541	-0.62854
540.5	0.37669	540.5	-0.96355
540	0.08679	540	-0.87459
539.5	0.13344	539.5	-1.01171
539	0.31284	539	-0.9414
538.5	0.16937	538.5	-1.1525
538	0.16539	538	-1.18589
537.5	0.04859	537.5	-1.1743
537	0.07598	537	-1.13962
536.5	0.16091	536.5	-1.20541
536	0.36909	536	-1.40553
535.5	0.45423	535.5	-1.27005
535	0.69002	535	-1.26887
534.5	0.67684	534.5	-1.10318
534	0.80032	534	-1.35355
533.5	1.16393	533.5	-1.33023
533	1.17367	533	-1.08424
532.5	1.40507	532.5	-0.9823
532	1.7039	532	-1.09517
531.5	1.78805	531.5	-1.14354
531	1.521	531	-0.96574
530.5	1.47541	530.5	-0.69946
530	1.47445	530	-0.75606
529.5	1.3381	529.5	-0.74167
529	1.23333	529	-0.7249
528.5	1.05861	528.5	-0.69796
528	1.26717	528	-0.63648
527.5	1.31569	527.5	-0.70413
527	1.35018	527	-0.81245
526.5	1.19383	526.5	-0.8216
526	1.22079	526	-0.716
525.5	0.98594	525.5	-0.80747
525	0.95521	525	-1.25334
524.5	0.89311	524.5	-1.19033
524	0.671	524	-1.21289
523.5	0.5902	523.5	-1.45874
523	0.86615	523	-1.61716
522.5	0.8232	522.5	-1.83232
522	1.09195	522	-1.62465
521.5	1.27072	521.5	-1.70917
521	1.90451	521	-2.11389
520.5	1.5926	520.5	-1.60544
520	1.614	520	-1.7987
519.5	1.56663	519.5	-1.5306
519	1.54033	519	-0.92597
518.5	2.0178	518.5	-0.84777
518	1.84696	518	-1.00983
517.5	1.97475	517.5	-0.94717
517	2.04802	517	-0.44712
516.5	2.0188	516.5	0.21537
516	1.87184	516	0.00924
515.5	2.06772	515.5	0.41135
515	1.73281	515	0.57895
514.5	1.39304	514.5	0.19141
514	1.48601	514	0.20006
513.5	1.36833	513.5	0.13686
513	1.348	513	0.34572
512.5	1.31029	512.5	0.18007
512	1.40051	512	-0.31773
511.5	1.27045	511.5	0.08168
511	1.32982	511	-0.31033
510.5	1.26272	510.5	-0.70122
510	0.84393	510	-0.98266
509.5	0.83369	509.5	-1.05585
509	0.75444	509	-0.7704
508.5	0.94858	508.5	-0.69832
508	1.39885	508	-0.97743
507.5	1.59349	507.5	-1.29489
507	1.71756	507	-1.30552
506.5	1.98141	506.5	-0.88717
506	1.84294	506	-0.96474
505.5	1.66739	505.5	-1.18393
505	1.60421	505	-0.76164
504.5	1.50421	504.5	-1.25429
504	1.20067	504	-1.02407
503.5	1.5272	503.5	-1.37266
503	1.65904	503	-1.49468
502.5	1.87892	502.5	-0.81618
502	2.45908	502	-1.23018
501.5	2.35085	501.5	-0.67482
501	2.60989	501	-1.34064
500.5	2.83376	500.5	-1.51051
500	2.51581	500	-1.82707
499.5	2.50468	499.5	-2.23576
499	2.34056	499	-1.68701
498.5	2.18005	498.5	-2.02089
498	2.43102	498	-2.585
497.5	2.51836	497.5	-2.49838
497	2.80637	497	-3.39443
496.5	3.0065	496.5	-3.59654
496	2.80391	496	-2.66292
495.5	2.95991	495.5	-2.4091
495	2.91747	495	-2.21231
494.5	2.74396	494.5	-2.63257
494	2.56518	494	-2.63473
493.5	2.4677	493.5	-3.21343
493	2.86052	493	-3.35743
492.5	2.64805	492.5	-3.18916
492	2.93469	492	-3.53715
491.5	3.00668	491.5	-3.58797
491	3.36738	491	-3.68902
490.5	3.08597	490.5	-3.58889
490	3.01842	490	-4.16536
489.5	3.15554	489.5	-3.85396
489	3.30616	489	-3.78202
488.5	3.10375	488.5	-3.90065
488	2.81287	488	-4.43288
487.5	2.87017	487.5	-4.11181
487	3.00191	487	-4.00317
486.5	3.64599	486.5	-4.11356
486	3.82951	486	-3.85708
485.5	4.216	485.5	-3.45008
485	4.1228	485	-3.31218
484.5	3.95158	484.5	-3.16562
484	4.40241	484	-3.06809
483.5	4.18763	483.5	-3.25822
483	4.06552	483	-3.07807
482.5	2.98568	482.5	-3.2526
482	3.82621	482	-3.55164
481.5	4.12135	481.5	-3.02708
481	3.90229	481	-2.66444
480.5	3.97652	480.5	-2.64784
480	3.99598	480	-2.18404
479.5	3.98949	479.5	-2.08583
479	3.69309	479	-3.05415
478.5	3.36905	478.5	-3.216
478	3.13563	478	-3.30057
477.5	2.28722	477.5	-2.72029
477	2.6375	477	-3.12681
476.5	2.80681	476.5	-2.93041
476	2.10433	476	-2.61805
475.5	2.07484	475.5	-2.6023
475	1.66982	475	-2.40209
474.5	2.48766	474.5	-2.44107
474	3.04499	474	-2.77851
473.5	3.39228	473.5	-2.67279
473	3.55392	473	-3.48549
472.5	3.88036	472.5	-3.93633
472	3.3212	472	-4.36063
471.5	4.06175	471.5	-3.73246
471	4.34146	471	-4.83036
470.5	4.68811	470.5	-4.27056
470	5.13182	470	-4.04269
469.5	5.32175	469.5	-4.01996
469	5.75081	469	-4.09645
468.5	5.89832	468.5	-4.38343
468	5.95877	468	-4.82259
467.5	6.35497	467.5	-4.88819
467	6.95917	467	-4.99185
466.5	6.48847	466.5	-4.70999
466	6.29737	466	-4.13157
465.5	6.40425	465.5	-4.10905
465	6.10147	465	-4.53475
464.5	5.61434	464.5	-4.18547
464	5.92736	464	-4.19835
463.5	5.15064	463.5	-4.49098
463	5.06982	463	-3.845
462.5	4.59749	462.5	-4.69163
462	5.08292	462	-4.86287
461.5	5.40339	461.5	-5.29091
461	6.03148	461	-5.75866
460.5	6.18484	460.5	-6.26358
460	6.11623	460	-5.50069
459.5	6.48984	459.5	-6.7989
459	6.2926	459	-7.48828
458.5	6.39832	458.5	-7.67983
458	7.04305	458	-8.28038
457.5	7.20976	457.5	-9.00104
457	7.35785	457	-8.21708
456.5	7.62008	456.5	-7.42685
456	8.34627	456	-8.28922
455.5	8.49606	455.5	-8.43714
455	8.85116	455	-8.26109
454.5	8.58268	454.5	-8.04616
454	8.69429	454	-7.91487
453.5	8.4689	453.5	-7.27791
453	8.18721	453	-7.51841
452.5	7.44843	452.5	-7.8431
452	7.41978	452	-7.92245
451.5	7.68002	451.5	-8.52408
451	7.36183	451	-8.12238
450.5	8.35846	450.5	-7.82572
450	8.95619	450	-8.1548
449.5	8.66838	449.5	-7.70333
449	8.96777	449	-6.89541
448.5	9.23933	448.5	-7.74497
448	9.50966	448	-7.19387
447.5	9.18935	447.5	-6.80652
447	8.79882	447	-7.15893
446.5	9.57155	446.5	-7.41344
446	10.2977	446	-7.36787
445.5	9.73054	445.5	-8.2275
445	10.2686	445	-9.01001
444.5	9.99123	444.5	-8.86385
444	10.4294	444	-10.2112
443.5	10.5673	443.5	-10.4891
443	10.5148	443	-10.5266
442.5	10.0987	442.5	-9.41259
442	10.3801	442	-10.0447
441.5	9.95627	441.5	-10.3255
441	10.6322	441	-11.2682
440.5	9.8266	440.5	-11.8694
440	9.54652	440	-12.4776
439.5	9.58874	439.5	-12.8019
439	10.3759	439	-13.5181
438.5	10.1433	438.5	-13.2297
438	10.5497	438	-12.828
437.5	10.2779	437.5	-13.7928
437	11.4022	437	-13.9762
436.5	11.847	436.5	-13.7122
436	12.339	436	-13.7964
435.5	11.8908	435.5	-11.4427
435	12.3532	435	-10.7914
434.5	12.3216	434.5	-11.7773
434	12.1571	434	-12.8035
433.5	11.2654	433.5	-11.7755
433	11.4423	433	-11.8761
432.5	11.3476	432.5	-10.9759
432	11.7427	432	-10.4539
431.5	12.1259	431.5	-10.4592
431	12.8626	431	-10.8159
430.5	12.7099	430.5	-10.8511
430	13.4873	430	-11.7359
429.5	13.8682	429.5	-12.1182
429	13.3309	429	-12.3193
428.5	13.2833	428.5	-13.2001
428	13.0723	428	-13.6523
427.5	12.5005	427.5	-13.7891
427	13.1062	427	-14.2376
426.5	12.6852	426.5	-12.8678
426	12.4554	426	-12.345
425.5	12.1872	425.5	-12.2212
425	12.2302	425	-13.0722
424.5	12.8349	424.5	-13.3014
424	13.2169	424	-13.9234
423.5	12.9859	423.5	-13.5957
423	11.9607	423	-13.6903
422.5	12.6201	422.5	-13.1638
422	11.9277	422	-12.1009
421.5	12.6873	421.5	-12.3507
421	12.6971	421	-11.9096
420.5	12.54	420.5	-11.1411
420	11.8929	420	-10.1628
419.5	11.3645	419.5	-9.37806
419	12.8682	419	-9.30721
418.5	12.4486	418.5	-10.2218
418	13.2529	418	-11.1092
417.5	12.8873	417.5	-12.1667
417	12.761	417	-11.3508
416.5	13.6152	416.5	-11.986
416	12.653	416	-11.6851
415.5	12.129	415.5	-12.7044
415	11.7738	415	-11.9416
414.5	11.4988	414.5	-11.5997
414	11.4947	414	-11.0789
413.5	11.2528	413.5	-10.5976
413	10.3714	413	-9.76428
412.5	9.86488	412.5	-11.5303
412	10.0351	412	-11.4061
411.5	10.1242	411.5	-11.5151
411	9.78431	411	-11.565
410.5	9.20365	410.5	-11.0237
410	9.62066	410	-10.015
409.5	9.40011	409.5	-8.38194
409	9.38479	409	-8.48473
408.5	8.88517	408.5	-8.15244
408	8.82375	408	-7.08274
407.5	9.50357	407.5	-7.46047
407	9.37269	407	-6.56227
406.5	9.8538	406.5	-7.17302
406	9.17243	406	-7.57526
405.5	8.84081	405.5	-7.95654
405	9.1347	405	-8.95973
404.5	9.51942	404.5	-8.47627
404	9.0291	404	-8.72238
403.5	8.72658	403.5	-8.04067
403	8.03374	403	-7.97807
402.5	7.86649	402.5	-7.30027
402	7.93944	402	-8.47642
401.5	7.99294	401.5	-8.99258
401	7.37842	401	-9.23206
400.5	7.22662	400.5	-9.17144
400	7.0878	400	-9.1181
399.5	6.41939	399.5	-9.64107
399	5.66432	399	-9.73677
398.5	5.10116	398.5	-9.42241
398	5.17864	398	-8.55958
397.5	5.43561	397.5	-7.31622
397	5.12174	397	-6.67232
396.5	4.96472	396.5	-7.07493
396	4.54348	396	-6.24607
395.5	4.86761	395.5	-5.28558
395	4.90678	395	-5.03917
394.5	4.86594	394.5	-4.87477
394	4.18684	394	-5.31019
393.5	3.54192	393.5	-5.02016
393	3.40592	393	-4.59622
392.5	3.29959	392.5	-5.02124
392	3.10248	392	-5.56363
391.5	3.09371	391.5	-5.02009
391	3.28409	391	-4.75523
390.5	2.95636	390.5	-3.96581
390	2.56729	390	-4.15292
389.5	2.37005	389.5	-4.5997
389	2.13387	389	-4.79231
388.5	1.87016	388.5	-5.23857
388	1.91584	388	-4.88951
387.5	2.16908	387.5	-5.46777
387	1.64294	387	-5.12523
386.5	1.76424	386.5	-5.63932
386	1.55642	386	-6.00747
385.5	1.77447	385.5	-5.97789
385	1.98683	385	-5.86057
384.5	2.38498	384.5	-4.94384
384	2.23221	384	-5.0289
383.5	2.03681	383.5	-4.78114
383	1.65699	383	-4.22389
382.5	1.64597	382.5	-4.47693
382	1.76694	382	-4.61619
381.5	1.86999	381.5	-4.91506
381	1.79182	381	-4.47774
380.5	1.56868	380.5	-3.98824
380	1.37238	380	-4.20571
379.5	1.17228	379.5	-3.71111
379	1.12557	379	-3.75977
378.5	1.03014	378.5	-3.42483
378	1.0593	378	-3.31549
377.5	1.05548	377.5	-2.96992
377	0.98365	377	-2.73553
376.5	0.87329	376.5	-2.94765
376	0.59175	376	-3.27603
375.5	0.68837	375.5	-3.13514
375	0.52761	375	-3.00681
374.5	0.68632	374.5	-2.74387
374	0.80887	374	-2.66115
373.5	0.92856	373.5	-2.34484
373	0.82193	373	-2.14986
372.5	1.37571	372.5	-2.35548
372	1.17999	372	-2.69417
371.5	1.16202	371.5	-2.49406
371	1.12379	371	-2.59555
370.5	1.13862	370.5	-1.9654
370	1.23522	370	-1.72726
369.5	1.33508	369.5	-1.98897
369	1.12297	369	-2.0164
368.5	1.32281	368.5	-2.06594
368	1.06041	368	-2.33629
367.5	1.00969	367.5	-2.17204
367	1.07508	367	-2.10789
366.5	0.97068	366.5	-2.19691
366	0.94794	366	-2.55787
365.5	0.98791	365.5	-2.96694
365	0.71935	365	-3.11718
364.5	0.57772	364.5	-3.15319
364	0.25759	364	-2.69847
363.5	0.5539	363.5	-2.14219
363	0.47744	363	-2.36298
362.5	0.45206	362.5	-2.4939
362	0.46959	362	-2.4137
361.5	0.38751	361.5	-2.58418
361	0.32832	361	-2.44058
360.5	0.48992	360.5	-2.32299
360	0.56634	360	-2.20907
359.5	0.50506	359.5	-1.9625
359	0.46553	359	-2.14197
358.5	0.56067	358.5	-1.70255
358	0.57993	358	-1.6858
357.5	0.71673	357.5	-1.11319
357	0.64687	357	-0.99726
356.5	0.79502	356.5	-0.51143
356	0.77452	356	-0.61212
355.5	0.75697	355.5	-0.47736
355	0.61438	355	-0.48158
354.5	0.57878	354.5	-0.24382
354	0.47395	354	-0.31228
353.5	0.41539	353.5	-0.2296
353	0.33404	353	-0.1993
352.5	0.15159	352.5	-0.29856
352	0.15046	352	-0.26234
351.5	0.0696	351.5	-0.12367
351	0.1479	351	-0.1728
350.5	0.14871	350.5	-0.15308
350	0.2387	350	-0.12287
